# Supplementary material for: Fast Amide Bond Cleavage Assisted by a Secondary Amino and a Carboxyl Group—A Model for yet Unknown Peptidases?
Source: Molecules. 2019 Feb 5;24(3):572. doi: 10.3390/molecules24030572 (PMC6384577; doi:10.3390/molecules24030572)
Supplement: Supplementary file 1 [file molecules-24-00572-s001.zip]

Archive with 2 entries (2 files):
- CCDC-1884473.cif
- Supporting_Information.pdf
