# Supplementary material for: Fast Amide Bond Cleavage Assisted by a Secondary Amino and a Carboxyl Group—A Model for yet Unknown Peptidases?
Source: Molecules. 2019 Feb 5;24(3):572. doi: 10.3390/molecules24030572 (PMC6384577; doi:10.3390/molecules24030572)
Supplement: Supplementary file 1 [file molecules-24-00572-s001.zip › CCDC-1884473.cif]

#-------------------------------------------------------------------------------
# This CIF originates from:
#-------------------------------------------------------------------------------
# University of Cambridge, Department of Chemistry,
# Lensfield Road, Cambridge, CB2 1EW, United Kingdom
#-------------------------------------------------------------------------------

#===============================================================================
data_ab_b2_0007
# CCDC deposition number 1884473
#===============================================================================
_audit_creation_method                SHELXL-2014/7

#-------------------------------------------------------------------------------
# Inserted by local software: cifUpdate ver. 3.0  (Andrew D. Bond, July 2015)
#-------------------------------------------------------------------------------
_cambridge_user_name                  'Tony Kirby'
_cambridge_user_crsid                 ajk1
_cambridge_supervisor_name            'Tony Kirby'
_cambridge_supervisor_crsid           ajk1
_cambridge_crystallographer_name      'Andrew Bond'
_cambridge_crystallographer_crsid     adb29
_cambridge_sample_id                  ?
_cambridge_data_id                    AB_B2_0007
#-------------------------------------------------------------------------------

_chemical_name_systematic             ?
_chemical_name_common                 ?
_chemical_melting_point               ?
_chemical_formula_moiety              'C19 H29 N O3'
_chemical_formula_sum                 'C19 H29 N O3'
_chemical_formula_weight              319.43

loop_
_atom_type_symbol
_atom_type_description
_atom_type_scat_dispersion_real
_atom_type_scat_dispersion_imag
_atom_type_scat_source
C C 0.0181 0.0091 'International Tables Vol C Tables 4.2.6.8 and 6.1.1.4'
H H 0.0000 0.0000 'International Tables Vol C Tables 4.2.6.8 and 6.1.1.4'
N N 0.0311 0.0180 'International Tables Vol C Tables 4.2.6.8 and 6.1.1.4'
O O 0.0492 0.0322 'International Tables Vol C Tables 4.2.6.8 and 6.1.1.4'

_space_group_crystal_system           monoclinic
_space_group_IT_number                14
_space_group_name_H-M_alt             'P 21/c'
_space_group_name_Hall                '-P 2ybc'

_shelx_space_group_comment
;
The symmetry employed for this shelxl refinement is uniquely defined
by the following loop, which should always be used as a source of
symmetry information in preference to the above space-group names.
They are only intended as comments.
;

loop_
_space_group_symop_operation_xyz
'x, y, z'
'-x, y+1/2, -z+1/2'
'-x, -y, -z'
'x, -y-1/2, z-1/2'

_cell_length_a                        6.9409(2)
_cell_length_b                        10.8409(3)
_cell_length_c                        22.2437(6)
_cell_angle_alpha                     90
_cell_angle_beta                      93.2098(12)
_cell_angle_gamma                     90
_cell_volume                          1671.11(8)
_cell_formula_units_Z                 4
_cell_measurement_temperature         180(2)
_cell_measurement_reflns_used         9795
_cell_measurement_theta_min           4.54
_cell_measurement_theta_max           66.64

_exptl_crystal_description            block
_exptl_crystal_colour                 colourless
_exptl_crystal_density_meas           ?
_exptl_crystal_density_method         ?
_exptl_crystal_density_diffrn         1.270
_exptl_crystal_F_000                  696
_exptl_transmission_factor_min        ?
_exptl_transmission_factor_max        ?
_exptl_crystal_size_max               0.220
_exptl_crystal_size_mid               0.220
_exptl_crystal_size_min               0.100
_exptl_absorpt_coefficient_mu         0.673
_shelx_estimated_absorpt_T_min        0.866
_shelx_estimated_absorpt_T_max        0.936
_exptl_absorpt_correction_type        multi-scan
_exptl_absorpt_correction_T_min       0.626
_exptl_absorpt_correction_T_max       0.753
_exptl_absorpt_process_details        'TWINABS (Bruker, 2014)'

_diffrn_ambient_temperature           180(2)
_diffrn_radiation_wavelength          1.54178
_diffrn_radiation_type                CuK\a
_diffrn_source                        'Incoatec I\mS Cu microsource'
_diffrn_measurement_device_type       'Bruker D8-QUEST PHOTON-100'
_diffrn_measurement_method            '\w and \f-scans'
_diffrn_detector_area_resol_mean      ?
_diffrn_reflns_number                 42322
_diffrn_reflns_av_unetI/netI          0.0182
_diffrn_reflns_av_R_equivalents       0.0399
_diffrn_reflns_limit_h_min            -8
_diffrn_reflns_limit_h_max            8
_diffrn_reflns_limit_k_min            0
_diffrn_reflns_limit_k_max            12
_diffrn_reflns_limit_l_min            0
_diffrn_reflns_limit_l_max            26
_diffrn_reflns_theta_min              3.981
_diffrn_reflns_theta_max              66.683
_diffrn_reflns_theta_full             66.683
_diffrn_measured_fraction_theta_max   0.999
_diffrn_measured_fraction_theta_full  0.999
_diffrn_reflns_Laue_measured_fraction_max 0.999
_diffrn_reflns_Laue_measured_fraction_full 0.999
_diffrn_reflns_point_group_measured_fraction_max 0.999
_diffrn_reflns_point_group_measured_fraction_full 0.999
_reflns_number_total                  2954
_reflns_number_gt                     2774
_reflns_threshold_expression          'I > 2\s(I)'
_reflns_Friedel_coverage              0.000
_reflns_Friedel_fraction_max          .
_reflns_Friedel_fraction_full         .

_reflns_special_details
;
_reflns_Friedel_fraction is defined as the number of unique
Friedel pairs measured divided by the number that would be
possible theoretically, ignoring centric projections and
systematic absences.
;

_computing_data_collection            'APEX2 (Bruker, 2014)'
_computing_cell_refinement            'SAINT (Bruker, 2014)'
_computing_data_reduction             SAINT
_computing_structure_solution         'SHELXT (Sheldrick, 2015)'
_computing_structure_refinement       'SHELXL (Sheldrick, 2015)'
_computing_molecular_graphics         'Mercury (Macrae et al., 2008)'
_computing_publication_material       SHELXL

_refine_special_details
;
Refined as a 2-component twin. Refined batch scale factor = 0.257(3).

The diffraction pattern was indexed as two domains using CELL_NOW.
Domain 2 is related to domain 1 by 180 degrees about reciprocal axis
0.500  0.000  1.000 (corresponding to real axis  1.000  0.000  0.204).
;

_refine_ls_structure_factor_coef      Fsqd
_refine_ls_matrix_type                full
_refine_ls_weighting_scheme           calc
_refine_ls_weighting_details
'w=1/[\s^2^(Fo^2^)+(0.0492P)^2^+1.9516P] where P=(Fo^2^+2Fc^2^)/3'
_atom_sites_solution_primary          ?
_atom_sites_solution_secondary        ?
_atom_sites_solution_hydrogens        mixed
_refine_ls_hydrogen_treatment         mixed
_refine_ls_extinction_method          none
_refine_ls_extinction_coef            .
_refine_ls_number_reflns              2954
_refine_ls_number_parameters          213
_refine_ls_number_restraints          0
_refine_ls_R_factor_all               0.0636
_refine_ls_R_factor_gt                0.0599
_refine_ls_wR_factor_ref              0.1593
_refine_ls_wR_factor_gt               0.1555
_refine_ls_goodness_of_fit_ref        1.170
_refine_ls_restrained_S_all           1.170
_refine_ls_shift/su_max               0.000
_refine_ls_shift/su_mean              0.000
_refine_diff_density_max              0.369
_refine_diff_density_min              -0.312
_refine_diff_density_rms              0.058

loop_
_atom_site_label
_atom_site_type_symbol
_atom_site_fract_x
_atom_site_fract_y
_atom_site_fract_z
_atom_site_U_iso_or_equiv
_atom_site_adp_type
_atom_site_occupancy
_atom_site_site_symmetry_order
_atom_site_calc_flag
_atom_site_refinement_flags_posn
_atom_site_refinement_flags_adp
_atom_site_refinement_flags_occupancy
_atom_site_disorder_assembly
_atom_site_disorder_group
O1 O 0.4573(3) 0.11356(18) 0.26596(8) 0.0334(5) Uani 1 1 d . . . . .
O2 O 0.4121(3) 0.3441(2) 0.14465(10) 0.0407(5) Uani 1 1 d . . . . .
O3 O 0.2407(3) 0.4853(2) 0.19088(10) 0.0406(5) Uani 1 1 d . . . . .
H3 H 0.355(6) 0.516(4) 0.2036(19) 0.072(13) Uiso 1 1 d . . . . .
N1 N 0.1643(3) 0.18714(19) 0.23702(9) 0.0218(5) Uani 1 1 d . . . . .
C1 C 0.3212(4) 0.1838(2) 0.27570(11) 0.0242(5) Uani 1 1 d . . . . .
C2 C 0.3295(4) 0.2615(2) 0.33260(11) 0.0246(6) Uani 1 1 d . . . . .
H2A H 0.2289 0.3273 0.3277 0.029 Uiso 1 1 calc R U . . .
C3 C 0.5258(4) 0.3240(3) 0.34267(12) 0.0317(6) Uani 1 1 d . . . . .
H3A H 0.5377 0.3892 0.3119 0.038 Uiso 1 1 calc R U . . .
H3B H 0.6283 0.2623 0.3369 0.038 Uiso 1 1 calc R U . . .
C4 C 0.5586(4) 0.3825(3) 0.40625(12) 0.0307(6) Uani 1 1 d . . . . .
H4A H 0.5932 0.4713 0.4014 0.037 Uiso 1 1 calc R U . . .
C5 C 0.3762(4) 0.3750(3) 0.44089(13) 0.0343(7) Uani 1 1 d . . . . .
H5A H 0.3998 0.4126 0.4812 0.041 Uiso 1 1 calc R U . . .
H5B H 0.2711 0.4215 0.4192 0.041 Uiso 1 1 calc R U . . .
C6 C 0.3168(5) 0.2421(3) 0.44752(13) 0.0387(7) Uani 1 1 d . . . . .
H6A H 0.1949 0.2396 0.4694 0.046 Uiso 1 1 calc R U . . .
C7 C 0.2791(5) 0.1791(3) 0.38529(13) 0.0376(7) Uani 1 1 d . . . . .
H7A H 0.3564 0.1025 0.3843 0.045 Uiso 1 1 calc R U . . .
H7B H 0.1412 0.1559 0.3804 0.045 Uiso 1 1 calc R U . . .
C8 C 0.7221(5) 0.3185(3) 0.44329(16) 0.0488(9) Uani 1 1 d . . . . .
H8A H 0.7496 0.3647 0.4812 0.059 Uiso 1 1 calc R U . . .
H8B H 0.8404 0.3192 0.4204 0.059 Uiso 1 1 calc R U . . .
C9 C 0.6691(6) 0.1840(3) 0.45820(17) 0.0622(12) Uani 1 1 d . . . . .
H9A H 0.6679 0.1338 0.4210 0.075 Uiso 1 1 calc R U . . .
H9B H 0.7684 0.1495 0.4871 0.075 Uiso 1 1 calc R U . . .
C10 C 0.4721(6) 0.1761(3) 0.48507(15) 0.0570(10) Uani 1 1 d . . . . .
H10A H 0.4357 0.0883 0.4889 0.068 Uiso 1 1 calc R U . . .
H10B H 0.4810 0.2125 0.5260 0.068 Uiso 1 1 calc R U . . .
C11 C -0.0217(4) 0.2419(2) 0.25304(12) 0.0237(5) Uani 1 1 d . . . . .
H11A H 0.0039 0.3219 0.2734 0.028 Uiso 1 1 calc R U . . .
H11B H -0.0827 0.1867 0.2819 0.028 Uiso 1 1 calc R U . . .
C12 C -0.1620(3) 0.2625(2) 0.19883(12) 0.0248(6) Uani 1 1 d . . . . .
H12A H -0.2914 0.2796 0.2146 0.030 Uiso 1 1 calc R U . . .
C13 C -0.1813(4) 0.1454(3) 0.16107(12) 0.0296(6) Uani 1 1 d . . . . .
H13A H -0.2797 0.1568 0.1276 0.036 Uiso 1 1 calc R U . . .
H13B H -0.2212 0.0754 0.1862 0.036 Uiso 1 1 calc R U . . .
C14 C 0.0159(4) 0.1195(2) 0.13635(12) 0.0273(6) Uani 1 1 d . . . . .
H14A H 0.0036 0.0425 0.1117 0.033 Uiso 1 1 calc R U . . .
C15 C 0.1625(4) 0.0943(2) 0.18837(12) 0.0268(6) Uani 1 1 d . . . . .
H15A H 0.1349 0.0125 0.2056 0.032 Uiso 1 1 calc R U . . .
H15B H 0.2927 0.0906 0.1724 0.032 Uiso 1 1 calc R U . . .
C16 C -0.1129(3) 0.3712(2) 0.15901(12) 0.0277(6) Uani 1 1 d . . . . .
H16A H -0.0933 0.4451 0.1848 0.033 Uiso 1 1 calc R U . . .
H16B H -0.2248 0.3876 0.1306 0.033 Uiso 1 1 calc R U . . .
C17 C 0.0670(4) 0.3532(2) 0.12266(12) 0.0267(6) Uani 1 1 d . . . . .
H17A H 0.0494 0.4110 0.0878 0.032 Uiso 1 1 calc R U . . .
C18 C 0.0722(4) 0.2236(3) 0.09455(11) 0.0300(6) Uani 1 1 d . . . . .
H18A H -0.0162 0.2221 0.0581 0.036 Uiso 1 1 calc R U . . .
H18B H 0.2043 0.2076 0.0817 0.036 Uiso 1 1 calc R U . . .
C19 C 0.2587(4) 0.3897(2) 0.15427(12) 0.0272(6) Uani 1 1 d . . . . .

loop_
_atom_site_aniso_label
_atom_site_aniso_U_11
_atom_site_aniso_U_22
_atom_site_aniso_U_33
_atom_site_aniso_U_23
_atom_site_aniso_U_13
_atom_site_aniso_U_12
O1 0.0275(10) 0.0400(11) 0.0323(10) -0.0059(9) -0.0029(8) 0.0151(8)
O2 0.0196(10) 0.0552(14) 0.0471(13) -0.0086(10) 0.0016(8) 0.0002(9)
O3 0.0224(10) 0.0381(12) 0.0607(14) -0.0146(10) -0.0015(9) -0.0054(9)
N1 0.0205(10) 0.0213(10) 0.0234(10) -0.0025(9) 0.0007(8) 0.0029(8)
C1 0.0227(12) 0.0246(13) 0.0253(13) -0.0005(10) 0.0019(10) 0.0024(10)
C2 0.0204(12) 0.0280(13) 0.0250(13) -0.0030(10) -0.0018(10) 0.0021(10)
C3 0.0313(14) 0.0361(15) 0.0272(14) 0.0025(12) -0.0018(11) -0.0087(12)
C4 0.0342(15) 0.0267(14) 0.0302(14) 0.0005(11) -0.0068(11) -0.0061(11)
C5 0.0413(16) 0.0295(15) 0.0317(15) -0.0090(12) -0.0011(12) 0.0022(12)
C6 0.0535(19) 0.0379(16) 0.0252(14) -0.0037(12) 0.0075(13) -0.0121(14)
C7 0.0458(17) 0.0358(16) 0.0319(15) -0.0080(13) 0.0094(13) -0.0147(14)
C8 0.0409(18) 0.056(2) 0.0468(19) -0.0160(17) -0.0201(14) 0.0073(16)
C9 0.084(3) 0.0415(19) 0.056(2) -0.0131(17) -0.042(2) 0.0322(19)
C10 0.100(3) 0.0341(17) 0.0367(18) 0.0034(14) -0.0005(19) 0.0035(19)
C11 0.0197(12) 0.0255(13) 0.0260(13) -0.0030(10) 0.0033(10) 0.0039(10)
C12 0.0143(11) 0.0288(13) 0.0312(14) -0.0011(11) 0.0009(10) -0.0008(10)
C13 0.0267(14) 0.0294(14) 0.0324(14) -0.0017(12) -0.0013(11) -0.0085(11)
C14 0.0284(13) 0.0248(13) 0.0282(13) -0.0091(11) -0.0046(10) -0.0002(11)
C15 0.0316(14) 0.0211(12) 0.0275(13) -0.0042(11) -0.0003(11) 0.0051(11)
C16 0.0186(12) 0.0266(13) 0.0370(14) 0.0009(11) -0.0055(10) 0.0027(10)
C17 0.0214(13) 0.0310(14) 0.0271(13) 0.0087(11) -0.0042(10) -0.0025(11)
C18 0.0247(13) 0.0441(16) 0.0205(13) -0.0034(11) -0.0037(10) -0.0010(12)
C19 0.0234(13) 0.0286(14) 0.0294(13) 0.0042(11) 0.0009(10) -0.0029(11)

_geom_special_details
;
All esds (except the esd in the dihedral angle between two l.s. planes)
are estimated using the full covariance matrix.  The cell esds are taken
into account individually in the estimation of esds in distances, angles
and torsion angles; correlations between esds in cell parameters are only
used when they are defined by crystal symmetry.  An approximate (isotropic)
treatment of cell esds is used for estimating esds involving l.s. planes.
;

loop_
_geom_bond_atom_site_label_1
_geom_bond_atom_site_label_2
_geom_bond_distance
_geom_bond_site_symmetry_2
_geom_bond_publ_flag
O1 C1 1.242(3) . ?
O2 C19 1.204(3) . ?
O3 C19 1.329(3) . ?
O3 H3 0.89(4) . ?
N1 C1 1.350(3) . ?
N1 C15 1.477(3) . ?
N1 C11 1.482(3) . ?
C1 C2 1.519(3) . ?
C2 C3 1.527(4) . ?
C2 C7 1.530(4) . ?
C2 H2A 1.0000 . ?
C3 C4 1.555(4) . ?
C3 H3A 0.9900 . ?
C3 H3B 0.9900 . ?
C4 C5 1.520(4) . ?
C4 C8 1.531(4) . ?
C4 H4A 1.0000 . ?
C5 C6 1.508(4) . ?
C5 H5A 0.9900 . ?
C5 H5B 0.9900 . ?
C6 C10 1.506(5) . ?
C6 C7 1.552(4) . ?
C6 H6A 1.0000 . ?
C7 H7A 0.9900 . ?
C7 H7B 0.9900 . ?
C8 C9 1.545(5) . ?
C8 H8A 0.9900 . ?
C8 H8B 0.9900 . ?
C9 C10 1.525(6) . ?
C9 H9A 0.9900 . ?
C9 H9B 0.9900 . ?
C10 H10A 0.9900 . ?
C10 H10B 0.9900 . ?
C11 C12 1.524(3) . ?
C11 H11A 0.9900 . ?
C11 H11B 0.9900 . ?
C12 C16 1.524(4) . ?
C12 C13 1.524(4) . ?
C12 H12A 1.0000 . ?
C13 C14 1.530(4) . ?
C13 H13A 0.9900 . ?
C13 H13B 0.9900 . ?
C14 C15 1.522(4) . ?
C14 C18 1.527(4) . ?
C14 H14A 1.0000 . ?
C15 H15A 0.9900 . ?
C15 H15B 0.9900 . ?
C16 C17 1.537(4) . ?
C16 H16A 0.9900 . ?
C16 H16B 0.9900 . ?
C17 C19 1.522(3) . ?
C17 C18 1.540(4) . ?
C17 H17A 1.0000 . ?
C18 H18A 0.9900 . ?
C18 H18B 0.9900 . ?

loop_
_geom_angle_atom_site_label_1
_geom_angle_atom_site_label_2
_geom_angle_atom_site_label_3
_geom_angle
_geom_angle_site_symmetry_1
_geom_angle_site_symmetry_3
_geom_angle_publ_flag
C19 O3 H3 112(3) . . ?
C1 N1 C15 114.9(2) . . ?
C1 N1 C11 122.7(2) . . ?
C15 N1 C11 118.5(2) . . ?
O1 C1 N1 120.0(2) . . ?
O1 C1 C2 119.4(2) . . ?
N1 C1 C2 120.5(2) . . ?
C1 C2 C3 111.1(2) . . ?
C1 C2 C7 108.3(2) . . ?
C3 C2 C7 112.8(2) . . ?
C1 C2 H2A 108.2 . . ?
C3 C2 H2A 108.2 . . ?
C7 C2 H2A 108.2 . . ?
C2 C3 C4 113.5(2) . . ?
C2 C3 H3A 108.9 . . ?
C4 C3 H3A 108.9 . . ?
C2 C3 H3B 108.9 . . ?
C4 C3 H3B 108.9 . . ?
H3A C3 H3B 107.7 . . ?
C5 C4 C8 108.4(3) . . ?
C5 C4 C3 110.8(2) . . ?
C8 C4 C3 111.8(2) . . ?
C5 C4 H4A 108.6 . . ?
C8 C4 H4A 108.6 . . ?
C3 C4 H4A 108.6 . . ?
C6 C5 C4 109.9(2) . . ?
C6 C5 H5A 109.7 . . ?
C4 C5 H5A 109.7 . . ?
C6 C5 H5B 109.7 . . ?
C4 C5 H5B 109.7 . . ?
H5A C5 H5B 108.2 . . ?
C10 C6 C5 108.5(3) . . ?
C10 C6 C7 111.5(3) . . ?
C5 C6 C7 111.5(2) . . ?
C10 C6 H6A 108.4 . . ?
C5 C6 H6A 108.4 . . ?
C7 C6 H6A 108.4 . . ?
C2 C7 C6 113.1(2) . . ?
C2 C7 H7A 109.0 . . ?
C6 C7 H7A 109.0 . . ?
C2 C7 H7B 109.0 . . ?
C6 C7 H7B 109.0 . . ?
H7A C7 H7B 107.8 . . ?
C4 C8 C9 111.4(3) . . ?
C4 C8 H8A 109.4 . . ?
C9 C8 H8A 109.4 . . ?
C4 C8 H8B 109.4 . . ?
C9 C8 H8B 109.4 . . ?
H8A C8 H8B 108.0 . . ?
C10 C9 C8 111.5(3) . . ?
C10 C9 H9A 109.3 . . ?
C8 C9 H9A 109.3 . . ?
C10 C9 H9B 109.3 . . ?
C8 C9 H9B 109.3 . . ?
H9A C9 H9B 108.0 . . ?
C6 C10 C9 112.7(3) . . ?
C6 C10 H10A 109.1 . . ?
C9 C10 H10A 109.1 . . ?
C6 C10 H10B 109.1 . . ?
C9 C10 H10B 109.1 . . ?
H10A C10 H10B 107.8 . . ?
N1 C11 C12 113.3(2) . . ?
N1 C11 H11A 108.9 . . ?
C12 C11 H11A 108.9 . . ?
N1 C11 H11B 108.9 . . ?
C12 C11 H11B 108.9 . . ?
H11A C11 H11B 107.7 . . ?
C11 C12 C16 114.8(2) . . ?
C11 C12 C13 110.3(2) . . ?
C16 C12 C13 109.8(2) . . ?
C11 C12 H12A 107.2 . . ?
C16 C12 H12A 107.2 . . ?
C13 C12 H12A 107.2 . . ?
C12 C13 C14 107.3(2) . . ?
C12 C13 H13A 110.2 . . ?
C14 C13 H13A 110.2 . . ?
C12 C13 H13B 110.2 . . ?
C14 C13 H13B 110.2 . . ?
H13A C13 H13B 108.5 . . ?
C15 C14 C18 114.4(2) . . ?
C15 C14 C13 109.5(2) . . ?
C18 C14 C13 110.4(2) . . ?
C15 C14 H14A 107.4 . . ?
C18 C14 H14A 107.4 . . ?
C13 C14 H14A 107.4 . . ?
N1 C15 C14 114.4(2) . . ?
N1 C15 H15A 108.7 . . ?
C14 C15 H15A 108.7 . . ?
N1 C15 H15B 108.7 . . ?
C14 C15 H15B 108.7 . . ?
H15A C15 H15B 107.6 . . ?
C12 C16 C17 115.0(2) . . ?
C12 C16 H16A 108.5 . . ?
C17 C16 H16A 108.5 . . ?
C12 C16 H16B 108.5 . . ?
C17 C16 H16B 108.5 . . ?
H16A C16 H16B 107.5 . . ?
C19 C17 C16 116.0(2) . . ?
C19 C17 C18 112.6(2) . . ?
C16 C17 C18 111.6(2) . . ?
C19 C17 H17A 105.2 . . ?
C16 C17 H17A 105.2 . . ?
C18 C17 H17A 105.2 . . ?
C14 C18 C17 114.5(2) . . ?
C14 C18 H18A 108.6 . . ?
C17 C18 H18A 108.6 . . ?
C14 C18 H18B 108.6 . . ?
C17 C18 H18B 108.6 . . ?
H18A C18 H18B 107.6 . . ?
O2 C19 O3 122.9(2) . . ?
O2 C19 C17 124.8(2) . . ?
O3 C19 C17 112.1(2) . . ?

loop_
_geom_torsion_atom_site_label_1
_geom_torsion_atom_site_label_2
_geom_torsion_atom_site_label_3
_geom_torsion_atom_site_label_4
_geom_torsion
_geom_torsion_site_symmetry_1
_geom_torsion_site_symmetry_2
_geom_torsion_site_symmetry_3
_geom_torsion_site_symmetry_4
_geom_torsion_publ_flag
C15 N1 C1 O1 6.0(4) . . . . ?
C11 N1 C1 O1 163.5(2) . . . . ?
C15 N1 C1 C2 -171.5(2) . . . . ?
C11 N1 C1 C2 -14.0(4) . . . . ?
O1 C1 C2 C3 46.3(3) . . . . ?
N1 C1 C2 C3 -136.2(2) . . . . ?
O1 C1 C2 C7 -78.1(3) . . . . ?
N1 C1 C2 C7 99.4(3) . . . . ?
C1 C2 C3 C4 -168.1(2) . . . . ?
C7 C2 C3 C4 -46.3(3) . . . . ?
C2 C3 C4 C5 -6.2(3) . . . . ?
C2 C3 C4 C8 114.9(3) . . . . ?
C8 C4 C5 C6 -63.8(3) . . . . ?
C3 C4 C5 C6 59.3(3) . . . . ?
C4 C5 C6 C10 64.0(3) . . . . ?
C4 C5 C6 C7 -59.1(3) . . . . ?
C1 C2 C7 C6 170.1(2) . . . . ?
C3 C2 C7 C6 46.6(3) . . . . ?
C10 C6 C7 C2 -115.7(3) . . . . ?
C5 C6 C7 C2 5.7(4) . . . . ?
C5 C4 C8 C9 56.3(3) . . . . ?
C3 C4 C8 C9 -66.1(4) . . . . ?
C4 C8 C9 C10 -50.5(4) . . . . ?
C5 C6 C10 C9 -57.6(3) . . . . ?
C7 C6 C10 C9 65.5(4) . . . . ?
C8 C9 C10 C6 51.3(4) . . . . ?
C1 N1 C11 C12 166.6(2) . . . . ?
C15 N1 C11 C12 -36.7(3) . . . . ?
N1 C11 C12 C16 -74.5(3) . . . . ?
N1 C11 C12 C13 50.2(3) . . . . ?
C11 C12 C13 C14 -64.1(3) . . . . ?
C16 C12 C13 C14 63.4(3) . . . . ?
C12 C13 C14 C15 63.4(3) . . . . ?
C12 C13 C14 C18 -63.3(3) . . . . ?
C1 N1 C15 C14 -164.6(2) . . . . ?
C11 N1 C15 C14 36.9(3) . . . . ?
C18 C14 C15 N1 74.7(3) . . . . ?
C13 C14 C15 N1 -49.8(3) . . . . ?
C11 C12 C16 C17 70.0(3) . . . . ?
C13 C12 C16 C17 -54.9(3) . . . . ?
C12 C16 C17 C19 -87.5(3) . . . . ?
C12 C16 C17 C18 43.3(3) . . . . ?
C15 C14 C18 C17 -69.8(3) . . . . ?
C13 C14 C18 C17 54.1(3) . . . . ?
C19 C17 C18 C14 89.9(3) . . . . ?
C16 C17 C18 C14 -42.7(3) . . . . ?
C16 C17 C19 O2 151.4(3) . . . . ?
C18 C17 C19 O2 21.1(4) . . . . ?
C16 C17 C19 O3 -33.7(3) . . . . ?
C18 C17 C19 O3 -164.0(2) . . . . ?

loop_
_geom_hbond_atom_site_label_D
_geom_hbond_atom_site_label_H
_geom_hbond_atom_site_label_A
_geom_hbond_distance_DH
_geom_hbond_distance_HA
_geom_hbond_distance_DA
_geom_hbond_angle_DHA
_geom_hbond_site_symmetry_A
O3 H3 O1 0.89(4) 1.78(5) 2.650(3) 163(4) 2_655

_shelx_res_file
;

    ab_b2_0007.res created by SHELXL-2014/7


TITL ab_b2_0007 in P2(1)/c
CELL 1.54178   6.9409  10.8409  22.2437  90.0000  93.2098  90.0000
ZERR    4.00   0.0002   0.0003   0.0006   0.0000   0.0012   0.0000
LATT  1
SYMM -X, 0.5+Y, 0.5-Z
SFAC C H N O
UNIT 76 116 4 12
SIZE 0.22 0.22 0.10
TEMP -93
L.S. 10
ACTA
MERG 0
EQIV $1 -x+1, y+1/2, -z+1/2
HTAB O3 O1_$1
BOND $H
CONF
LIST 4
FMAP 2
PLAN -5
WGHT    0.049200    1.951600
BASF   0.25704
FVAR       0.59296
O1    4    0.457272    0.113556    0.265962    11.00000    0.02750    0.03996 =
         0.03232   -0.00585   -0.00292    0.01511
O2    4    0.412146    0.344087    0.144647    11.00000    0.01957    0.05525 =
         0.04712   -0.00860    0.00157    0.00018
O3    4    0.240742    0.485349    0.190884    11.00000    0.02243    0.03811 =
         0.06073   -0.01461   -0.00152   -0.00542
H3    2    0.355371    0.515670    0.203612    11.00000    0.07176
N1    3    0.164279    0.187142    0.237024    11.00000    0.02053    0.02132 =
         0.02337   -0.00250    0.00073    0.00293
C1    1    0.321158    0.183778    0.275698    11.00000    0.02271    0.02455 =
         0.02530   -0.00054    0.00194    0.00244
C2    1    0.329517    0.261530    0.332597    11.00000    0.02045    0.02798 =
         0.02498   -0.00300   -0.00176    0.00205
AFIX  13
H2A   2    0.228912    0.327346    0.327714    11.00000   -1.20000
AFIX   0
C3    1    0.525804    0.323979    0.342671    11.00000    0.03132    0.03605 =
         0.02724    0.00251   -0.00184   -0.00874
AFIX  23
H3A   2    0.537719    0.389159    0.311928    11.00000   -1.20000
H3B   2    0.628327    0.262298    0.336915    11.00000   -1.20000
AFIX   0
C4    1    0.558565    0.382478    0.406250    11.00000    0.03423    0.02670 =
         0.03024    0.00055   -0.00677   -0.00607
AFIX  13
H4A   2    0.593247    0.471313    0.401396    11.00000   -1.20000
AFIX   0
C5    1    0.376201    0.374992    0.440894    11.00000    0.04134    0.02951 =
         0.03167   -0.00904   -0.00106    0.00224
AFIX  23
H5A   2    0.399790    0.412564    0.481201    11.00000   -1.20000
H5B   2    0.271147    0.421538    0.419183    11.00000   -1.20000
AFIX   0
C6    1    0.316841    0.242057    0.447517    11.00000    0.05353    0.03795 =
         0.02523   -0.00373    0.00750   -0.01209
AFIX  13
H6A   2    0.194858    0.239581    0.469373    11.00000   -1.20000
AFIX   0
C7    1    0.279093    0.179130    0.385294    11.00000    0.04580    0.03581 =
         0.03194   -0.00797    0.00942   -0.01466
AFIX  23
H7A   2    0.356358    0.102474    0.384264    11.00000   -1.20000
H7B   2    0.141193    0.155856    0.380350    11.00000   -1.20000
AFIX   0
C8    1    0.722135    0.318544    0.443293    11.00000    0.04092    0.05613 =
         0.04682   -0.01601   -0.02009    0.00730
AFIX  23
H8A   2    0.749628    0.364710    0.481207    11.00000   -1.20000
H8B   2    0.840414    0.319177    0.420402    11.00000   -1.20000
AFIX   0
C9    1    0.669079    0.183997    0.458196    11.00000    0.08421    0.04146 =
         0.05582   -0.01314   -0.04173    0.03215
AFIX  23
H9A   2    0.667859    0.133776    0.421004    11.00000   -1.20000
H9B   2    0.768394    0.149464    0.487138    11.00000   -1.20000
AFIX   0
C10   1    0.472066    0.176135    0.485072    11.00000    0.09967    0.03407 =
         0.03672    0.00340   -0.00051    0.00347
AFIX  23
H10A  2    0.435681    0.088312    0.488948    11.00000   -1.20000
H10B  2    0.480979    0.212495    0.525960    11.00000   -1.20000
AFIX   0
C11   1   -0.021683    0.241883    0.253043    11.00000    0.01974    0.02553 =
         0.02598   -0.00303    0.00329    0.00387
AFIX  23
H11A  2    0.003945    0.321887    0.273411    11.00000   -1.20000
H11B  2   -0.082723    0.186725    0.281919    11.00000   -1.20000
AFIX   0
C12   1   -0.162035    0.262499    0.198827    11.00000    0.01427    0.02885 =
         0.03117   -0.00110    0.00091   -0.00085
AFIX  13
H12A  2   -0.291405    0.279623    0.214648    11.00000   -1.20000
AFIX   0
C13   1   -0.181347    0.145376    0.161069    11.00000    0.02668    0.02944 =
         0.03241   -0.00174   -0.00130   -0.00853
AFIX  23
H13A  2   -0.279746    0.156817    0.127570    11.00000   -1.20000
H13B  2   -0.221181    0.075438    0.186161    11.00000   -1.20000
AFIX   0
C14   1    0.015903    0.119505    0.136351    11.00000    0.02840    0.02476 =
         0.02817   -0.00914   -0.00457   -0.00025
AFIX  13
H14A  2    0.003645    0.042481    0.111697    11.00000   -1.20000
AFIX   0
C15   1    0.162512    0.094324    0.188369    11.00000    0.03158    0.02111 =
         0.02754   -0.00415   -0.00030    0.00509
AFIX  23
H15A  2    0.134907    0.012465    0.205642    11.00000   -1.20000
H15B  2    0.292729    0.090559    0.172433    11.00000   -1.20000
AFIX   0
C16   1   -0.112894    0.371179    0.159008    11.00000    0.01857    0.02662 =
         0.03702    0.00092   -0.00550    0.00270
AFIX  23
H16A  2   -0.093348    0.445119    0.184750    11.00000   -1.20000
H16B  2   -0.224759    0.387624    0.130558    11.00000   -1.20000
AFIX   0
C17   1    0.066994    0.353216    0.122665    11.00000    0.02143    0.03100 =
         0.02708    0.00868   -0.00420   -0.00253
AFIX  13
H17A  2    0.049419    0.411036    0.087760    11.00000   -1.20000
AFIX   0
C18   1    0.072250    0.223563    0.094551    11.00000    0.02471    0.04413 =
         0.02049   -0.00337   -0.00368   -0.00100
AFIX  23
H18A  2   -0.016179    0.222134    0.058058    11.00000   -1.20000
H18B  2    0.204258    0.207645    0.081717    11.00000   -1.20000
AFIX   0
C19   1    0.258652    0.389653    0.154273    11.00000    0.02341    0.02860 =
         0.02941    0.00416    0.00092   -0.00288

HKLF 5

REM  ab_b2_0007 in P2(1)/c
REM R1 =  0.0599 for    2774 Fo > 4sig(Fo)  and  0.0636 for all    2954 data
REM    213 parameters refined using      0 restraints

END

WGHT      0.0492      1.9526

REM Highest difference peak  0.369,  deepest hole -0.312,  1-sigma level  0.058
Q1    1   0.7988  0.2008  0.4365  11.00000  0.05    0.37
Q2    1   0.4241  0.2052  0.4522  11.00000  0.05    0.36
Q3    1   0.2365  0.0187  0.1983  11.00000  0.05    0.36
Q4    1   0.4612  0.3835  0.2658  11.00000  0.05    0.34
Q5    1   0.1675  0.3111  0.2382  11.00000  0.05    0.30
;
_shelx_res_checksum   11883

_shelx_hkl_file
;
   1   0   0 261.585 5.30765   1
   2   0   0 164.534 3.12432   1
   3   0   0 0.24667 0.14928   1
   4   0   0 61.2325 1.24950   1
   2   0  14 9.87605 1.16419  -2
   5   0   0 9.87605 1.16419   1
   6   0   0 13.1210 0.83329   1
   8   0   0 22.2188 0.92112   1
   0   1   0 0.12251 0.06683  -2
   0   1   0 0.12251 0.06683   1
   1   1   0 1173.40 14.0361   1
   2   1   0 553.293 7.41774   1
   3   1   0 146.273 2.34127   1
   4   1   0 78.3611 1.09523   1
   2   1  14 257.329 5.45070  -2
   5   1   0 257.329 5.45070   1
   6   1   0 10.8796 0.54306   1
   8   1   0 -0.2754 0.25622   1
   0   2   0 9999.99 238.367  -2
   0   2   0 9999.99 238.367   1
   1   2   0 6.46210 0.19068   1
   2   2   0 2.85616 0.21286   1
   3   2   0 191.056 3.12477   1
   4   2   0 41.9532 0.66505   1
   2   2  14 102.445 2.62322  -2
   5   2   0 102.445 2.62322   1
   6   2   0 188.264 2.62878   1
   3   2  20 13.6526 0.69636  -2
   7   2   0 13.6526 0.69636   1
   8   2   0 60.9584 1.26916   1
   0   3   0 -0.9332 0.22160  -2
   0   3   0 -0.9332 0.22160   1
   1   3   0 73.0336 0.87289   1
   2   3   0 4.36692 0.20186   1
   3   3   0 13.4324 0.39990   1
   4   3   0 95.4409 1.14536   1
   2   3  14 87.9915 1.75251  -2
   5   3   0 87.9915 1.75251   1
   6   3   0 24.1407 0.67524   1
   3   3  20 28.4724 0.83209  -2
   7   3   0 28.4724 0.83209   1
   8   3   0 53.5766 2.23310   1
   0   4   0 2206.30 26.8982  -2
   0   4   0 2206.30 26.8982   1
   1   4   0 481.310 4.46187   1
   2   4   0 498.122 4.65681   1
   3   4   0 224.720 2.65784   1
   4   4   0 13.2209 0.42835   1
   2   4  14 105.006 1.66685  -2
   5   4   0 105.006 1.66685   1
   6   4   0 35.4735 0.86014   1
   3   4  20 17.9631 0.76814  -2
   7   4   0 17.9631 0.76814   1
   0   5   0 0.65333 0.36755  -2
   0   5   0 0.65333 0.36755   1
   1   5   0 39.3268 0.62471   1
   2   5   0 2.66701 0.28631   1
   3   5   0 164.175 1.80707   1
   4   5   0 22.3939 0.53952   1
   2   5  14 152.910 2.18837  -2
   5   5   0 152.910 2.18837   1
   6   5   0 20.0466 0.67224   1
   3   5  20 4.08119 0.64803  -2
   7   5   0 4.08119 0.64803   1
   0   6   0 313.604 4.52985  -2
   0   6   0 313.604 4.52985   1
   1   6   0 148.491 1.52099   1
   2   6   0 40.8931 0.61023   1
   3   6   0 35.6255 0.56680   1
   4   6   0 15.2506 0.46916   1
   2   6  14 24.2556 0.88151  -2
   5   6   0 24.2556 0.88151   1
   6   6   0 36.6461 0.84857   1
   3   6  20 17.6246 0.85211  -2
   7   6   0 17.6246 0.85211   1
   0   7   0 0.28962 0.34757  -2
   0   7   0 0.28962 0.34757   1
   1   7   0 19.9144 0.40547   1
   2   7   0 126.563 1.43209   1
   3   7   0 1.58847 0.21884   1
   4   7   0 29.1604 0.59556   1
   2   7  14 6.50127 0.58570  -2
   5   7   0 6.50127 0.58570   1
   6   7   0 1.02924 0.27276   1
   0   8   0 370.427 5.13767  -2
   0   8   0 370.427 5.13767   1
   1   8   0 39.1962 0.62988   1
   2   8   0 51.1140 0.76653   1
   3   8   0 5.90532 0.32869   1
   4   8   0 0.33770 0.25162   1
   2   8  14 42.7518 1.08204  -2
   5   8   0 42.7518 1.08204   1
   6   8   0 2.79717 0.30049   1
   0   9   0 0.39377 0.42068  -2
   0   9   0 0.39377 0.42068   1
   1   9   0 11.4361 0.38011   1
   2   9   0 154.170 1.80354   1
   3   9   0 5.68237 0.27843   1
   4   9   0 78.2194 1.74001   1
   2   9  14 46.1670 1.08394  -2
   5   9   0 46.1670 1.08394   1
   0  10   0 15.4015 0.59019  -2
   0  10   0 15.4015 0.59019   1
   1  10   0 14.3338 0.40756   1
   2  10   0 27.6530 0.57367   1
   3  10   0 18.5200 0.50003   1
   4  10   0 19.2112 0.57331   1
   2  10  14 1.25796 0.98408  -2
   5  10   0 1.25796 0.98408   1
   0  11   0 0.52474 0.70243  -2
   0  11   0 0.52474 0.70243   1
   1  11   0 19.0319 0.45271   1
   2  11   0 17.7028 0.43739   1
   3  11   0 15.4166 0.44433   1
   4  11   0 19.0891 0.65143   1
   0  12   0 13.1507 0.62646  -2
   0  12   0 13.1507 0.62646   1
   1  12   0 2.60533 0.21948   1
   2  12   0 20.6899 0.46260   1
   3  12   0 0.14498 0.23554   1
   3   0  23 0.30154 0.74462  -2
  -8   0   1 0.30154 0.74462   1
  -6   0   1 0.29291 0.45868   1
  -5   0   1 1.69180 0.58270   1
  -4   0   1 0.62744 0.23723   1
   1   0   9 1.42018 0.35788  -2
  -3   0   1 1.42018 0.35788   1
  -2   0   1 -0.3467 0.05089   1
  -1   0   1 0.39143 0.10044   1
   1   0   1 0.28667 0.04839   1
   2   0   1 0.05863 0.08365   1
   3   0   1 0.29176 0.14703   1
   2   0  11 -1.3585 0.62085  -2
   4   0   1 -1.3585 0.62085   1
   5   0   1 -0.1618 0.51782   1
   6   0   1 0.37823 0.45561   1
   7   0   1 -0.5274 0.47953   1
   8   0   1 -0.4092 0.53559   1
   3   1  23 3.66716 0.54866  -2
  -8   1   1 3.66716 0.54866   1
  -7   1   1 94.7106 2.69917   1
  -6   1   1 18.3856 0.72223   1
  -5   1   1 1.54007 0.25574   1
  -4   1   1 22.0831 0.53769   1
   1   1   9 356.564 5.61973  -2
  -3   1   1 356.564 5.61973   1
  -2   1   1 156.664 2.34068   1
  -1   1   1 1.25102 0.10007   1
   0   1   1 4.93751 0.09371   1
   1   1   1 9.93927 0.18027   1
   2   1   1 0.71693 0.13777   1
   3   1   1 363.573 4.76065   1
   2   1  11 54.5145 0.80981  -2
   4   1   1 54.5145 0.80981   1
   5   1   1 105.558 1.50878   1
   6   1   1 251.678 3.46416   1
   7   1   1 47.1953 1.08509   1
   8   1   1 0.47679 0.26770   1
   3   2  23 20.9356 0.95745  -2
  -8   2   1 20.9356 0.95745   1
  -7   2   1 12.0248 0.53268   1
  -6   2   1 106.751 1.64287   1
  -5   2   1 280.089 3.31588   1
  -4   2   1 29.2116 0.55224   1
   1   2   9 97.7408 2.21542  -2
  -3   2   1 97.7408 2.21542   1
  -2   2   1 270.833 3.44306   1
  -1   2   1 643.650 5.63242   1
   0   2   1 70.8124 0.76943   1
   1   2   1 -0.0340 0.08442   1
   2   2   1 1.06941 0.13409   1
   3   2   1 15.8576 0.44892   1
   2   2  11 92.0987 1.05817  -2
   4   2   1 92.0987 1.05817   1
   5   2   1 109.539 1.50524   1
   6   2   1 483.842 5.86211   1
   7   2   1 1.70338 0.27954   1
   8   2   1 44.0791 1.14725   1
   3   3  23 4.06346 0.66235  -2
  -8   3   1 4.06346 0.66235   1
  -7   3   1 11.6977 0.53080   1
  -6   3   1 40.9781 0.91530   1
  -5   3   1 34.6105 0.73800   1
  -4   3   1 13.1559 0.37441   1
   1   3   9 373.727 4.74973  -2
  -3   3   1 373.727 4.74973   1
  -2   3   1 0.71009 0.14914   1
  -1   3   1 1008.09 9.12261   1
   0   3   1 45.7544 0.59488   1
   1   3   1 214.951 2.18925   1
   2   3   1 101.205 1.18405   1
   3   3   1 23.8244 0.55612   1
   2   3  11 92.0839 1.29732  -2
   4   3   1 92.0839 1.29732   1
   5   3   1 6.26789 0.36316   1
   6   3   1 139.558 1.80705   1
   7   3   1 18.6536 0.60849   1
   8   3   1 13.1953 0.95093   1
  -7   4   1 0.63581 0.30011   1
  -6   4   1 0.91470 0.29313   1
  -5   4   1 1.43719 0.27592   1
  -4   4   1 0.62650 0.20899   1
   1   4   9 21.4637 0.60154  -2
  -3   4   1 21.4637 0.60154   1
  -2   4   1 503.769 4.87670   1
  -1   4   1 389.830 3.83603   1
   0   4   1 43.7471 0.67223   1
   1   4   1 3.71209 0.25182   1
   2   4   1 194.758 2.16951   1
   3   4   1 14.0806 0.42766   1
   2   4  11 20.7181 0.54285  -2
   4   4   1 20.7181 0.54285   1
   5   4   1 41.8153 0.79538   1
   6   4   1 34.6056 0.79796   1
   7   4   1 3.23776 0.32993   1
  -7   5   1 0.55253 0.28208   1
  -6   5   1 14.3321 0.59969   1
  -5   5   1 122.361 1.79355   1
  -4   5   1 40.3497 0.76554   1
   1   5   9 95.2885 1.20581  -2
  -3   5   1 95.2885 1.20581   1
  -2   5   1 6.08015 0.31647   1
  -1   5   1 226.072 2.28758   1
   0   5   1 167.706 1.74112   1
   1   5   1 62.8140 0.82100   1
   2   5   1 5.72298 0.30216   1
   3   5   1 21.4118 0.49244   1
   2   5  11 31.8869 0.77800  -2
   4   5   1 31.8869 0.77800   1
   5   5   1 1.14476 0.30017   1
   6   5   1 7.43873 0.46484   1
   7   5   1 5.88938 0.34852   1
  -7   6   1 9.54124 0.42483   1
  -6   6   1 33.3458 0.80186   1
  -5   6   1 46.5757 0.87463   1
  -4   6   1 28.2011 0.59648   1
   1   6   9 21.1196 0.52133  -2
  -3   6   1 21.1196 0.52133   1
  -2   6   1 29.8999 0.52961   1
  -1   6   1 22.2628 0.42081   1
   0   6   1 22.9804 0.46882   1
   1   6   1 36.3802 0.52274   1
   2   6   1 1.58488 0.19626   1
   3   6   1 58.2036 0.81308   1
   2   6  11 66.7340 1.11181  -2
   4   6   1 66.7340 1.11181   1
   5   6   1 0.81801 0.28393   1
   6   6   1 31.7046 0.77324   1
   7   6   1 3.73571 0.27728   1
  -6   7   1 1.66389 0.29182   1
  -5   7   1 12.3507 0.51860   1
  -4   7   1 38.0818 0.67712   1
   1   7   9 9.27483 0.43115  -2
  -3   7   1 9.27483 0.43115   1
  -2   7   1 29.1125 0.53064   1
  -1   7   1 345.970 3.03539   1
   0   7   1 16.1672 0.37370   1
   1   7   1 64.6393 0.74866   1
   2   7   1 4.31523 0.24820   1
   3   7   1 2.96137 0.24166   1
   2   7  11 38.8871 0.76478  -2
   4   7   1 38.8871 0.76478   1
   5   7   1 9.26087 0.50991   1
   6   7   1 74.2103 1.21928   1
  -6   8   1 31.5436 0.79712   1
  -5   8   1 1.37937 0.24993   1
  -4   8   1 1.23409 0.24883   1
   1   8   9 15.7105 0.50693  -2
  -3   8   1 15.7105 0.50693   1
  -2   8   1 19.0801 0.46403   1
  -1   8   1 31.8741 0.53166   1
   0   8   1 85.4159 0.98501   1
   1   8   1 60.3097 0.77988   1
   2   8   1 129.977 1.40041   1
   3   8   1 3.74920 0.26620   1
   2   8  11 5.49229 0.47935  -2
   4   8   1 5.49229 0.47935   1
   5   8   1 9.59537 0.42272   1
   6   8   1 11.7666 0.59534   1
  -5   9   1 5.36781 0.37306   1
  -4   9   1 82.4538 1.53900   1
   1   9   9 195.663 2.19797  -2
  -3   9   1 195.663 2.19797   1
  -2   9   1 122.132 1.48784   1
  -1   9   1 13.8851 0.41859   1
   0   9   1 48.0812 0.68303   1
   1   9   1 1.81592 0.27434   1
   1   9   5 25.2238 2.30313  -2
   2   9   1 25.2238 2.30313   1
   3   9   1 39.4528 0.63588   1
   2   9  11 6.00302 0.68223  -2
   4   9   1 6.00302 0.68223   1
   5   9   1 1.44301 0.26904   1
  -5  10   1 2.27185 0.31813   1
  -4  10   1 8.23686 0.38290   1
   1  10   9 3.98761 0.66374  -2
  -3  10   1 3.98761 0.66374   1
  -2  10   1 130.902 1.58118   1
   0  10   3 11.2081 1.76093  -2
  -1  10   1 11.2081 1.76093   1
   0  10   1 53.3002 0.80684   1
   1  10   1 5.07743 0.27627   1
   2  10   1 166.766 2.02601   1
   3  10   1 10.5482 0.41243   1
   2  10  11 62.1176 1.30741  -2
   4  10   1 62.1176 1.30741   1
   5  10   1 8.18393 0.52709   1
  -4  11   1 1.78718 0.25155   1
   1  11   9 8.84086 0.45862  -2
  -3  11   1 8.84086 0.45862   1
  -2  11   1 1.73852 0.21309   1
   0  11   3 76.5864 3.16820  -2
  -1  11   1 76.5864 3.16820   1
   0  11   1 12.8538 0.57860   1
   1  11   1 8.60338 0.36042   1
   1  11   5 6.47849 1.43521  -2
   2  11   1 6.47849 1.43521   1
   3  11   1 8.25501 0.36559   1
   2  11  11 3.17316 0.47631  -2
   4  11   1 3.17316 0.47631   1
   1  12   9 9.12918 0.92739  -2
  -3  12   1 9.12918 0.92739   1
  -2  12   1 3.58549 0.23498   1
   0  12   3 9.01045 1.41870  -2
  -1  12   1 9.01045 1.41870   1
   0  12   1 28.3143 0.57166   1
   1  12   1 0.74435 0.19556   1
   1  12   5 5.22607 1.26338  -2
   2  12   1 5.22607 1.26338   1
   3  12   1 0.61832 0.35829   1
  -8   0   2 12.1253 0.73165   1
  -7   0   2 53.2390 3.46624   1
   2   0  18 289.392 6.05239  -2
  -6   0   2 289.392 6.05239   1
  -5   0   2 348.024 7.23145   1
  -4   0   2 81.8218 1.66875   1
  -3   0   2 1748.46 34.6464   1
  -2   0   2 14.4199 0.39146   1
  -1   0   2 688.356 10.6907   1
   0   0   2 2327.67 55.5896   1
   1   0   2 2106.13 51.4208  -2
   1   0   2 2106.13 51.4208   1
   2   0   2 20.3191 0.41949   1
   3   0   2 35.3988 0.82956   1
   4   0   2 5.28916 0.37289   1
   5   0   2 952.094 18.8314   1
   3   0  16 187.803 3.64192  -2
   6   0   2 187.803 3.64192   1
   7   0   2 2.79412 0.45871   1
   8   0   2 5.11370 0.46662   1
  -8   1   2 2.78965 0.28467   1
  -7   1   2 4.94880 0.62398   1
   2   1  18 196.642 3.31357  -2
  -6   1   2 196.642 3.31357   1
  -5   1   2 77.3017 1.20098   1
  -4   1   2 85.4867 1.12846   1
  -3   1   2 758.103 10.1960   1
  -2   1   2 8.39185 0.29092   1
  -1   1   2 5442.35 105.549   1
   0   1   2 28.4052 0.33897   1
   1   1   2 2909.59 57.6233  -2
   1   1   2 2909.59 57.6233   1
   2   1   2 846.164 8.44976   1
   3   1   2 48.9416 0.81062   1
   4   1   2 26.9254 0.48543   1
   5   1   2 205.618 2.84822   1
   3   1  16 123.481 2.07588  -2
   6   1   2 123.481 2.07588   1
   7   1   2 3.88068 0.35239   1
   8   1   2 1.38757 0.28611   1
  -8   2   2 1.44217 0.28510   1
  -7   2   2 27.2665 0.72949   1
   2   2  18 149.149 2.36424  -2
  -6   2   2 149.149 2.36424   1
  -5   2   2 20.3030 0.60687   1
  -4   2   2 51.1980 0.78096   1
  -3   2   2 385.132 6.18208   1
  -2   2   2 89.9236 1.14485   1
  -1   2   2 1502.60 14.7960   1
   0   2   2 36.8135 0.47739   1
   1   2   2 93.2038 0.98219  -2
   1   2   2 93.2038 0.98219   1
   2   2   2 264.658 2.56337   1
   3   2   2 348.902 4.48899   1
   4   2   2 65.6140 0.86863   1
   5   2   2 131.894 1.90647   1
   3   2  16 173.356 2.52258  -2
   6   2   2 173.356 2.52258   1
   7   2   2 1.59061 0.27574   1
   8   2   2 9.04726 0.54424   1
  -8   3   2 29.5655 1.04110   1
  -7   3   2 51.9012 1.05271   1
   2   3  18 5.14235 0.83646  -2
  -6   3   2 5.14235 0.83646   1
  -5   3   2 33.6795 0.67811   1
   1   3  12 52.6235 1.72904  -2
  -4   3   2 52.6235 1.72904   1
  -3   3   2 229.971 3.22825   1
  -2   3   2 118.818 1.33509   1
  -1   3   2 600.748 5.59758   1
   0   3   2 928.059 8.13262   1
   1   3   2 29.0363 0.44975  -2
   1   3   2 29.0363 0.44975   1
   2   3   2 515.193 4.82118   1
   3   3   2 41.8366 0.86465   1
   4   3   2 176.307 2.04836   1
   5   3   2 166.817 2.18761   1
   3   3  16 33.5875 1.07633  -2
   6   3   2 33.5875 1.07633   1
   7   3   2 3.46101 0.31597   1
  -7   4   2 22.6202 0.78271   1
   2   4  18 52.8176 1.28333  -2
  -6   4   2 52.8176 1.28333   1
  -5   4   2 93.3223 1.32495   1
   1   4  12 20.1095 1.08199  -2
  -4   4   2 20.1095 1.08199   1
  -3   4   2 249.180 2.88976   1
  -2   4   2 390.452 4.05763   1
  -1   4   2 115.245 1.39607   1
   0   4   2 17.0699 0.41187   1
   1   4   2 1.89511 0.23581  -2
   1   4   2 1.89511 0.23581   1
   2   4   2 34.2402 0.70049   1
   3   4   2 23.1377 0.51346   1
   4   4   2 0.42484 0.21671   1
   5   4   2 15.7980 0.53414   1
   3   4  16 11.2031 0.75210  -2
   6   4   2 11.2031 0.75210   1
   7   4   2 45.7560 0.95335   1
  -7   5   2 33.9733 0.95649   1
   2   5  18 5.08759 0.75718  -2
  -6   5   2 5.08759 0.75718   1
  -5   5   2 21.6784 0.61852   1
   1   5  12 69.7844 3.83302  -2
  -4   5   2 69.7844 3.83302   1
  -3   5   2 71.3123 0.95127   1
  -2   5   2 3.94269 0.30643   1
  -1   5   2 310.533 3.04253   1
   0   5   2 34.0693 0.57720   1
   1   5   2 29.4845 0.59870  -2
   1   5   2 29.4845 0.59870   1
   2   5   2 1.69349 0.21840   1
   3   5   2 17.5244 0.43957   1
   4   5   2 63.9654 1.03167   1
   5   5   2 9.22554 0.47219   1
   3   5  16 66.7456 1.53235  -2
   6   5   2 66.7456 1.53235   1
   7   5   2 20.3618 0.59030   1
  -7   6   2 10.3567 0.53258   1
   2   6  18 9.83256 0.68528  -2
  -6   6   2 9.83256 0.68528   1
  -5   6   2 6.92688 0.36805   1
   1   6  12 2.61495 0.64703  -2
  -4   6   2 2.61495 0.64703   1
  -3   6   2 39.2733 0.61365   1
  -2   6   2 9.16270 0.31219   1
  -1   6   2 49.4349 0.64734   1
   0   6   2 17.3650 0.40251   1
   1   6   2 90.2162 1.05499  -2
   1   6   2 90.2162 1.05499   1
   2   6   2 289.004 2.94378   1
   3   6   2 19.0163 0.45354   1
   4   6   2 5.00764 0.34692   1
   5   6   2 0.54834 0.29560   1
   3   6  16 9.52780 0.68430  -2
   6   6   2 9.52780 0.68430   1
   7   6   2 8.54448 0.45075   1
   2   7  18 11.8170 0.70314  -2
  -6   7   2 11.8170 0.70314   1
  -5   7   2 11.0635 0.46330   1
   1   7  12 8.42108 0.67115  -2
  -4   7   2 8.42108 0.67115   1
  -3   7   2 5.27171 0.27813   1
  -2   7   2 36.9687 0.59859   1
  -1   7   2 13.3998 0.38173   1
   0   7   2 95.6517 0.99625   1
   1   7   2 797.746 7.26373  -2
   1   7   2 797.746 7.26373   1
   2   7   2 1.69025 0.22050   1
   3   7   2 47.2459 0.73596   1
   4   7   2 191.656 2.34745   1
   5   7   2 142.881 2.16202   1
   3   7  16 38.4195 0.93798  -2
   6   7   2 38.4195 0.93798   1
   2   8  18 15.8084 1.26598  -2
  -6   8   2 15.8084 1.26598   1
  -5   8   2 109.044 1.64497   1
   1   8  12 74.6208 1.24999  -2
  -4   8   2 74.6208 1.24999   1
  -3   8   2 8.13162 0.36928   1
  -2   8   2 16.4658 0.44782   1
  -1   8   2 12.0318 0.37046   1
   0   8   2 65.4923 0.80381   1
   1   8   2 5.27798 0.30857  -2
   1   8   2 5.27798 0.30857   1
   2   8   2 14.8524 0.40665   1
   3   8   2 31.5503 0.56944   1
   4   8   2 65.6200 1.03218   1
   5   8   2 104.504 1.61107   1
   3   8  16 8.30884 1.14663  -2
   6   8   2 8.30884 1.14663   1
  -5   9   2 43.7051 0.98032   1
   1   9  12 19.9112 1.32572  -2
  -4   9   2 19.9112 1.32572   1
  -3   9   2 13.7830 0.42508   1
  -2   9   2 16.5324 0.47457   1
  -1   9   2 18.3201 0.44353   1
   0   9   2 99.6876 1.17963   1
   1   9   2 297.930 2.92184  -2
   1   9   2 297.930 2.92184   1
   2   9   2 22.0290 0.51157   1
   3   9   2 1.61751 0.22991   1
   4   9   2 18.8274 0.59647   1
   5   9   2 64.5968 1.19364   1
  -5  10   2 5.77464 0.36497   1
   1  10  12 3.61344 0.67201  -2
  -4  10   2 3.61344 0.67201   1
  -3  10   2 6.33344 0.34709   1
  -2  10   2 46.0483 0.75077   1
  -1  10   2 100.438 1.27174   1
   0  10   2 8.61649 0.37204   1
   1  10   2 50.1855 0.71496  -2
   1  10   2 50.1855 0.71496   1
   2  10   2 9.09320 0.35688   1
   3  10   2 63.9575 1.03154   1
   4  10   2 11.2001 0.51565   1
   5  10   2 12.7369 0.48768   1
   1  11  12 8.95190 0.64105  -2
  -4  11   2 8.95190 0.64105   1
  -3  11   2 4.02816 0.25377   1
  -2  11   2 3.33711 0.23152   1
  -1  11   2 81.8450 1.21266   1
   0  11   2 4.50350 0.27153   1
   1  11   2 3.48915 0.31145  -2
   1  11   2 3.48915 0.31145   1
   2  11   2 27.2869 0.53481   1
   3  11   2 28.4913 0.58173   1
   4  11   2 50.1567 1.01682   1
  -3  12   2 2.73646 0.34314   1
  -2  12   2 7.84648 0.36757   1
  -1  12   2 7.11579 0.33852   1
   0  12   2 7.05957 0.34837   1
   1  12   2 4.11776 0.32407  -2
   1  12   2 4.11776 0.32407   1
   2  12   2 1.49412 0.22717   1
  -8   0   3 -0.3834 0.37010   1
  -6   0   3 1.37710 0.49992   1
  -5   0   3 0.30195 0.48555   1
  -4   0   3 0.53025 0.27090   1
  -3   0   3 -0.0640 0.17442   1
   0   0   7 -0.1345 0.27377  -2
  -2   0   3 -0.1345 0.27377   1
  -1   0   3 -0.0698 0.09455   1
   0   0   3 -0.1440 0.08467   1
   1   0   3 -0.0796 0.09856   1
   2   0   3 0.01361 0.14571   1
   3   0   3 -1.2954 0.24793   1
   4   0   3 -0.0049 0.29151   1
   3   0  13 0.04515 0.80207  -2
   5   0   3 0.04515 0.80207   1
   6   0   3 0.59990 0.44670   1
   7   0   3 0.31174 0.37961   1
   8   0   3 0.69751 0.35327   1
  -8   1   3 15.2546 0.64590   1
  -6   1   3 192.123 3.19641   1
  -5   1   3 2.51361 0.30691   1
  -4   1   3 14.1818 0.40734   1
  -3   1   3 11.6481 0.34856   1
   0   1   7 224.591 2.97036  -2
  -2   1   3 224.591 2.97036   1
  -1   1   3 111.304 1.27771   1
   0   1   3 169.343 1.80270   1
   1   1   3 6.87301 0.15404   1
   2   1   3 344.294 3.35785   1
   3   1   3 351.793 4.09830   1
   4   1   3 3.40789 0.25984   1
   3   1  13 104.796 1.77968  -2
   5   1   3 104.796 1.77968   1
   6   1   3 199.919 2.47137   1
   7   1   3 5.82183 0.34342   1
   8   1   3 14.0236 0.53422   1
  -8   2   3 17.4074 0.61595   1
   2   2  21 35.3115 1.18004  -2
  -7   2   3 35.3115 1.18004   1
  -6   2   3 0.33202 0.32876   1
  -5   2   3 81.2399 1.14631   1
  -4   2   3 124.622 1.42018   1
  -3   2   3 150.292 2.81264   1
   0   2   7 470.426 5.29336  -2
  -2   2   3 470.426 5.29336   1
  -1   2   3 9.76081 0.26360   1
   0   2   3 1881.37 19.2439   1
   1   2   3 1619.94 13.8401   1
   2   2   3 1309.44 12.1582   1
   3   2   3 220.503 2.98598   1
   4   2   3 -0.0053 0.20415   1
   3   2  13 76.5311 1.29155  -2
   5   2   3 76.5311 1.29155   1
   6   2   3 22.6700 0.67957   1
   7   2   3 7.26767 0.38848   1
   8   2   3 12.0443 0.57057   1
  -8   3   3 0.73263 0.31943   1
   2   3  21 1.46315 0.56143  -2
  -7   3   3 1.46315 0.56143   1
  -6   3   3 129.469 1.90721   1
  -5   3   3 4.42638 0.30681   1
  -4   3   3 49.7456 0.73788   1
  -3   3   3 44.4291 0.84012   1
   0   3   7 187.735 2.14778  -2
  -2   3   3 187.735 2.14778   1
  -1   3   3 96.5756 1.11600   1
   0   3   3 84.8193 0.99012   1
   1   3   3 429.981 3.85408   1
   2   3   3 31.5467 0.49869   1
   3   3   3 289.395 3.73686   1
   4   3   3 299.427 3.53122   1
   3   3  13 185.054 2.60220  -2
   5   3   3 185.054 2.60220   1
   6   3   3 33.4315 0.72844   1
   7   3   3 48.4292 0.94357   1
   2   4  21 21.9381 0.84696  -2
  -7   4   3 21.9381 0.84696   1
  -6   4   3 12.3236 0.56119   1
  -5   4   3 1.85144 0.25863   1
  -4   4   3 7.16693 0.32552   1
  -3   4   3 36.1846 0.73914   1
   0   4   7 127.554 2.15898  -2
  -2   4   3 127.554 2.15898   1
  -1   4   3 109.472 1.27414   1
   0   4   3 0.30285 0.15082   1
   1   4   3 1.03784 0.16449   1
   2   4   3 2.09076 0.23916   1
   3   4   3 81.0320 1.12735   1
   4   4   3 1.14112 0.21728   1
   3   4  13 18.5643 0.63800  -2
   5   4   3 18.5643 0.63800   1
   6   4   3 3.41072 0.33068   1
   7   4   3 3.44402 0.29911   1
   2   5  21 4.06972 0.70762  -2
  -7   5   3 4.06972 0.70762   1
  -6   5   3 2.54613 0.33591   1
  -5   5   3 239.397 2.83131   1
  -4   5   3 22.7331 0.56119   1
  -3   5   3 8.84351 0.36018   1
   0   5   7 168.257 2.09347  -2
  -2   5   3 168.257 2.09347   1
  -1   5   3 337.874 3.32763   1
   0   5   3 5.22887 0.26996   1
   1   5   3 53.2625 0.79120   1
   2   5   3 43.0762 0.71179   1
   3   5   3 1.93303 0.22144   1
   4   5   3 1.08803 0.25781   1
   3   5  13 50.2954 1.01829  -2
   5   5   3 50.2954 1.01829   1
   6   5   3 2.11973 0.32386   1
   7   5   3 52.6713 1.02441   1
   2   6  21 1.27146 0.77059  -2
  -7   6   3 1.27146 0.77059   1
  -6   6   3 32.5203 0.79909   1
  -5   6   3 2.26594 0.28914   1
  -4   6   3 10.2473 0.41849   1
  -3   6   3 0.12388 0.20383   1
   0   6   7 37.7319 0.68158  -2
  -2   6   3 37.7319 0.68158   1
  -1   6   3 23.0023 0.44580   1
   0   6   3 348.345 3.90305   1
   1   6   3 231.227 2.16764   1
   2   6   3 97.5682 1.13402   1
   3   6   3 32.4478 0.67274   1
   4   6   3 16.4845 0.50459   1
   3   6  13 22.8071 0.73539  -2
   5   6   3 22.8071 0.73539   1
   6   6   3 82.4022 1.26594   1
   7   6   3 17.6852 0.53983   1
  -6   7   3 73.5281 1.32812   1
  -5   7   3 40.8591 0.81846   1
  -4   7   3 64.5924 1.08125   1
  -3   7   3 19.2284 0.45905   1
   0   7   7 7.80034 0.44999  -2
  -2   7   3 7.80034 0.44999   1
  -1   7   3 4.32661 0.24118   1
   0   7   3 161.687 1.58126   1
   1   7   3 9.52505 0.34542   1
   2   7   3 8.45755 0.34396   1
   3   7   3 85.0074 1.07017   1
   4   7   3 3.47125 0.32673   1
   3   7  13 6.49906 0.53288  -2
   5   7   3 6.49906 0.53288   1
   6   7   3 12.6091 0.46324   1
  -6   8   3 1.76202 0.41590   1
  -5   8   3 23.5635 0.56466   1
  -4   8   3 27.6559 0.63022   1
  -3   8   3 23.9237 0.53016   1
   0   8   7 9.88052 0.43174  -2
  -2   8   3 9.88052 0.43174   1
  -1   8   3 245.232 2.86720   1
   0   8   3 0.66663 0.21344   1
   1   8   3 51.8394 0.72492   1
   2   8   3 1.54082 0.22550   1
   3   8   3 0.75922 0.21920   1
   4   8   3 0.75606 0.27294   1
   3   8  13 0.91631 0.63126  -2
   5   8   3 0.91631 0.63126   1
   6   8   3 17.4418 0.63083   1
  -5   9   3 -0.0467 0.24117   1
  -4   9   3 48.9457 1.01330   1
  -3   9   3 15.7428 0.44391   1
   0   9   7 2.84924 0.46827  -2
  -2   9   3 2.84924 0.46827   1
  -1   9   3 3.89709 0.25762   1
   0   9   3 12.1766 0.41422   1
   1   9   3 18.8734 0.45550   1
   2   9   3 19.4113 0.48779   1
   2   9   7 147.582 5.91873  -2
   3   9   3 147.582 5.91873   1
   4   9   3 0.63789 0.25575   1
   3   9  13 5.06099 0.71764  -2
   5   9   3 5.06099 0.71764   1
  -5  10   3 13.2218 0.56774   1
  -4  10   3 8.09467 0.38806   1
  -3  10   3 11.0154 0.40449   1
   0  10   7 42.5086 0.78596  -2
  -2  10   3 42.5086 0.78596   1
  -1  10   3 83.0649 1.10134   1
  -1  10   1 3.61575 1.71513  -2
   0  10   3 3.61575 1.71513   1
   1  10   3 30.1224 0.54303   1
   2  10   3 20.3441 0.48213   1
   3  10   3 17.5718 0.55163   1
   4  10   3 24.1585 0.69529   1
   3  10  13 11.6801 0.73665  -2
   5  10   3 11.6801 0.73665   1
  -4  11   3 5.51761 0.39888   1
  -3  11   3 16.7514 0.45490   1
   0  11   7 53.2030 0.87766  -2
  -2  11   3 53.2030 0.87766   1
  -1  11   3 6.90664 0.35399   1
  -1  11   1 33.6739 2.02312  -2
   0  11   3 33.6739 2.02312   1
   1  11   3 3.94939 0.24357   1
   2  11   3 18.1921 0.42566   1
   2  11   7 87.9061 3.35877  -2
   3  11   3 87.9061 3.35877   1
   4  11   3 20.3666 0.56784   1
   0  12   7 38.2429 0.89486  -2
  -2  12   3 38.2429 0.89486   1
  -1  12   3 1.71103 0.20606   1
  -1  12   1 25.5247 1.68775  -2
   0  12   3 25.5247 1.68775   1
   1  12   3 28.3846 0.56293   1
   2  12   3 7.19960 0.36476   1
  -8   0   4 16.4751 0.81370   1
  -7   0   4 84.3032 2.66937   1
  -6   0   4 89.9001 2.22802   1
   1   0  16 31.1273 1.93969  -2
  -5   0   4 31.1273 1.93969   1
  -4   0   4 96.7466 2.20139   1
  -3   0   4 7.93636 0.56268   1
  -2   0   4 156.808 2.88336   1
  -1   0   4 172.874 2.77673   1
   0   0   4 678.383 9.83884   1
   1   0   4 486.264 7.10877   1
   2   0   4 278.921 4.40814  -2
   2   0   4 278.921 4.40814   1
   3   0   4 304.069 4.98201   1
   4   0   4 63.8205 1.29907   1
   5   0   4 51.8390 1.30997   1
   6   0   4 419.554 7.38961   1
   4   0  18 36.5170 1.63588  -2
   7   0   4 36.5170 1.63588   1
   8   0   4 8.30672 0.61452   1
  -8   1   4 19.1063 0.61697   1
  -7   1   4 185.536 3.38759   1
  -6   1   4 85.6563 1.66376   1
   1   1  16 20.9469 0.87897  -2
  -5   1   4 20.9469 0.87897   1
  -4   1   4 907.542 10.3069   1
  -3   1   4 86.1009 1.23677   1
  -2   1   4 1051.34 11.1492   1
  -1   1   4 76.5218 0.93608   1
   0   1   4 2914.75 37.6416   1
   1   1   4 35.3913 0.50192   1
   2   1   4 1249.32 13.9577  -2
   2   1   4 1249.32 13.9577   1
   3   1   4 58.6430 1.09757   1
   4   1   4 224.070 2.53162   1
   5   1   4 218.686 2.64511   1
   6   1   4 110.831 1.52116   1
   4   1  18 17.1266 0.69896  -2
   7   1   4 17.1266 0.69896   1
   8   1   4 59.0141 1.20146   1
  -8   2   4 3.45841 0.46145   1
  -7   2   4 17.5680 0.59786   1
  -6   2   4 107.859 1.76961   1
   1   2  16 11.4578 0.62692  -2
  -5   2   4 11.4578 0.62692   1
  -4   2   4 54.6550 0.75231   1
  -3   2   4 164.561 2.36209   1
  -2   2   4 109.505 1.36607   1
  -1   2   4 2033.02 21.1399   1
   0   2   4 196.223 1.98910   1
   1   2   4 759.572 6.67808   1
   2   2   4 203.128 2.25818  -2
   2   2   4 203.128 2.25818   1
   3   2   4 249.067 2.91390   1
   4   2   4 2.75913 0.28022   1
   5   2   4 28.8499 0.63056   1
   6   2   4 62.8185 1.07477   1
   4   2  18 25.9389 0.79820  -2
   7   2   4 25.9389 0.79820   1
  -7   3   4 0.33992 0.27246   1
  -6   3   4 42.3942 1.01999   1
   1   3  16 40.4754 0.88442  -2
  -5   3   4 40.4754 0.88442   1
  -4   3   4 24.9453 0.50917   1
  -3   3   4 212.229 2.89300   1
  -2   3   4 7.27310 0.30682   1
  -1   3   4 94.5598 1.20651   1
   0   3   4 992.724 9.06134   1
   1   3   4 10.2968 0.32847   1
   2   3   4 -0.3029 0.36944  -2
   2   3   4 -0.3029 0.36944   1
   3   3   4 63.0545 0.88968   1
   4   3   4 15.5616 0.46939   1
   5   3   4 3.37278 0.30800   1
   6   3   4 0.50810 0.28469   1
   4   3  18 37.3386 1.14625  -2
   7   3   4 37.3386 1.14625   1
  -7   4   4 47.1100 1.21892   1
  -6   4   4 6.33265 0.47883   1
   1   4  16 3.00756 0.53251  -2
  -5   4   4 3.00756 0.53251   1
  -4   4   4 28.5256 0.57661   1
  -3   4   4 149.784 2.15741   1
  -2   4   4 2.99613 0.27956   1
  -1   4   4 402.142 3.70632   1
   0   4   4 1030.52 9.15337   1
   1   4   4 485.154 4.09917   1
   2   4   4 30.1720 0.68739  -2
   2   4   4 30.1720 0.68739   1
   3   4   4 9.76044 0.39574   1
   4   4   4 2.45459 0.28738   1
   5   4   4 196.972 2.71143   1
   6   4   4 20.5346 0.59726   1
   4   4  18 25.3527 1.12233  -2
   7   4   4 25.3527 1.12233   1
  -7   5   4 43.6042 1.12415   1
  -6   5   4 34.7463 1.06833   1
   1   5  16 9.79631 0.58493  -2
  -5   5   4 9.79631 0.58493   1
  -4   5   4 112.620 1.78216   1
   0   5  10 63.1758 1.55107  -2
  -3   5   4 63.1758 1.55107   1
  -2   5   4 146.249 1.59462   1
  -1   5   4 5.46209 0.31841   1
   0   5   4 172.854 1.90266   1
   1   5   4 31.5373 0.58411   1
   2   5   4 16.9483 0.47432  -2
   2   5   4 16.9483 0.47432   1
   3   5   4 27.9467 0.52763   1
   4   5   4 8.17471 0.41557   1
   5   5   4 40.0341 0.87757   1
   6   5   4 1.60492 0.33037   1
   4   5  18 65.2308 2.04511  -2
   7   5   4 65.2308 2.04511   1
  -7   6   4 1.69885 0.30007   1
  -6   6   4 18.3778 0.61271   1
   1   6  16 77.1160 1.22824  -2
  -5   6   4 77.1160 1.22824   1
  -4   6   4 13.3775 0.47152   1
   0   6  10 38.9185 1.04839  -2
  -3   6   4 38.9185 1.04839   1
  -2   6   4 74.7468 0.89497   1
  -1   6   4 2.44633 0.21113   1
   0   6   4 37.9764 0.59904   1
   1   6   4 16.9770 0.36186   1
   2   6   4 70.5061 0.89000  -2
   2   6   4 70.5061 0.89000   1
   3   6   4 42.1339 0.70773   1
   4   6   4 72.0265 1.20089   1
   5   6   4 1.75353 0.31618   1
   6   6   4 24.9984 0.58603   1
   4   6  18 9.01881 1.29799  -2
   7   6   4 9.01881 1.29799   1
  -6   7   4 0.99329 0.28746   1
   1   7  16 12.6499 0.72271  -2
  -5   7   4 12.6499 0.72271   1
  -4   7   4 42.4172 0.77168   1
   0   7  10 6.07521 0.56319  -2
  -3   7   4 6.07521 0.56319   1
  -2   7   4 34.0652 0.63108   1
  -1   7   4 4.81979 0.22791   1
   0   7   4 22.3808 0.43576   1
   1   7   4 46.2891 0.62542   1
   2   7   4 105.605 1.47606  -2
   2   7   4 105.605 1.47606   1
   3   7   4 70.9471 0.88651   1
   4   7   4 1.22020 0.34251   1
   5   7   4 7.42563 0.41623   1
   6   7   4 60.7934 0.98488   1
  -6   8   4 35.0524 1.02147   1
   1   8  16 15.2587 0.60529  -2
  -5   8   4 15.2587 0.60529   1
  -4   8   4 7.76086 0.40628   1
   0   8  10 76.6321 1.14843  -2
  -3   8   4 76.6321 1.14843   1
  -2   8   4 122.056 1.39654   1
  -1   8   4 92.9678 1.12351   1
   0   8   4 136.627 1.48463   1
   1   8   4 11.5933 0.37313   1
   2   8   4 46.7348 0.70894  -2
   2   8   4 46.7348 0.70894   1
   3   8   4 101.232 1.19151   1
   4   8   4 177.016 2.39463   1
   5   8   4 4.12108 0.30415   1
   6   8   4 6.44066 0.38227   1
   1   9  16 8.15447 0.69814  -2
  -5   9   4 8.15447 0.69814   1
  -4   9   4 4.69271 0.31044   1
   0   9  10 58.6655 1.14004  -2
  -3   9   4 58.6655 1.14004   1
  -2   9   4 2.10243 0.27289   1
  -1   9   4 6.23385 0.28928   1
   0   9   4 46.3754 0.71083   1
   1   9   4 1.64062 0.23248   1
   2   9   4 1.38081 0.33845  -2
   2   9   4 1.38081 0.33845   1
   3   9   4 19.9644 0.47601   1
   4   9   4 1.07134 0.25426   1
   5   9   4 3.19178 0.28289   1
   1  10  16 2.93364 0.60316  -2
  -5  10   4 2.93364 0.60316   1
  -4  10   4 0.98418 0.22819   1
   0  10  10 5.11858 0.56472  -2
  -3  10   4 5.11858 0.56472   1
  -2  10   4 60.9830 0.94893   1
  -1  10   4 67.7079 0.95239   1
   0  10   4 29.0706 0.57369   1
   1  10   4 12.5610 0.41363   1
   2  10   4 69.1629 1.09350  -2
   2  10   4 69.1629 1.09350   1
   3  10   4 26.0765 0.58549   1
   4  10   4 97.0270 2.57747   1
   5  10   4 14.2739 0.74279   1
  -4  11   4 1.04736 0.25718   1
   0  11  10 62.7560 1.33411  -2
  -3  11   4 62.7560 1.33411   1
  -2  11   4 9.22748 0.35027   1
  -1  11   4 4.10843 0.24443   1
   0  11   4 18.0220 0.43870   1
   1  11   4 5.66415 0.27561   1
   2  11   4 1.34469 0.24713  -2
   2  11   4 1.34469 0.24713   1
   3  11   4 22.5076 0.56861   1
   4  11   4 15.6514 0.49316   1
  -2  12   4 2.77343 0.22399   1
  -1  12   4 15.0941 0.41378   1
   0  12   4 18.5267 0.54210   1
   1  12   4 32.8800 0.58580   1
   2  12   4 42.2259 0.74212  -2
   2  12   4 42.2259 0.74212   1
  -8   0   5 0.21783 0.37433   1
  -7   0   5 0.24337 0.44060   1
   1   0  19 0.07837 0.96460  -2
  -6   0   5 0.07837 0.96460   1
  -5   0   5 -0.0073 0.37664   1
  -4   0   5 0.00483 0.28228   1
  -3   0   5 0.47347 0.29011   1
  -2   0   5 0.52871 0.19478   1
  -1   0   5 0.80738 0.37572  -2
  -1   0   5 0.80738 0.37572   1
   0   0   5 -0.1869 0.16900   1
   1   0   5 -0.2024 0.16686   1
   2   0   5 0.30172 0.23575   1
   3   0   5 0.31922 0.31636   1
   4   0   5 1.01605 0.33414   1
   5   0   5 0.11648 0.39437   1
   4   0  15 0.58105 0.81228  -2
   6   0   5 0.58105 0.81228   1
   7   0   5 0.26195 0.38488   1
   8   0   5 0.09718 0.36152   1
  -8   1   5 0.44832 0.32528   1
  -7   1   5 1.47661 0.31542   1
   1   1  19 40.0659 1.05655  -2
  -6   1   5 40.0659 1.05655   1
  -5   1   5 62.0023 1.18922   1
  -4   1   5 336.053 3.95870   1
  -3   1   5 68.3948 1.39884   1
  -2   1   5 65.0462 1.09555   1
  -1   1   5 1257.12 13.4078  -2
  -1   1   5 1257.12 13.4078   1
   0   1   5 377.805 3.90286   1
   1   1   5 2.87186 0.16805   1
   2   1   5 0.74342 0.17490   1
   3   1   5 8.57095 0.37426   1
   4   1   5 -0.2047 0.21362   1
   5   1   5 68.1130 1.02775   1
   4   1  15 55.2761 1.13103  -2
   6   1   5 55.2761 1.13103   1
   7   1   5 1.49205 0.26758   1
  -8   2   5 20.8985 0.71536   1
  -7   2   5 2.38322 0.30106   1
   1   2  19 107.320 2.07403  -2
  -6   2   5 107.320 2.07403   1
  -5   2   5 26.5534 0.58373   1
  -4   2   5 9.00216 0.36686   1
  -3   2   5 333.886 4.24362   1
  -2   2   5 9.94459 0.38619   1
  -1   2   5 1587.16 16.7368  -2
  -1   2   5 1587.16 16.7368   1
   0   2   5 1158.71 10.8602   1
   1   2   5 70.5663 0.92029   1
   2   2   5 546.409 5.33340   1
   3   2   5 35.9339 0.83126   1
   4   2   5 10.7194 0.40942   1
   5   2   5 129.038 1.67474   1
   4   2  15 68.9517 1.15741  -2
   6   2   5 68.9517 1.15741   1
   7   2   5 1.62166 0.26235   1
  -7   3   5 4.19307 0.36084   1
   1   3  19 54.1204 1.25876  -2
  -6   3   5 54.1204 1.25876   1
  -5   3   5 22.0791 0.54687   1
  -4   3   5 15.9248 0.44612   1
  -3   3   5 0.53209 0.21119   1
  -2   3   5 296.042 3.07005   1
  -1   3   5 1137.06 11.2742  -2
  -1   3   5 1137.06 11.2742   1
   0   3   5 6.80153 0.28689   1
   1   3   5 32.2975 0.53349   1
   2   3   5 280.205 3.09578   1
   3   3   5 0.44109 0.21210   1
   4   3   5 154.308 2.03676   1
   5   3   5 2.59058 0.29032   1
   4   3  15 7.22509 0.57416  -2
   6   3   5 7.22509 0.57416   1
   7   3   5 27.5474 0.66888   1
  -7   4   5 5.99558 0.43979   1
   1   4  19 44.6702 1.16702  -2
  -6   4   5 44.6702 1.16702   1
  -5   4   5 2.21901 0.26425   1
  -4   4   5 64.3824 0.90836   1
  -3   4   5 44.8853 0.78533   1
  -2   4   5 78.3213 1.22029   1
  -1   4   5 273.374 2.88148  -2
  -1   4   5 273.374 2.88148   1
   0   4   5 758.219 6.84523   1
   1   4   5 2.14408 0.22550   1
   2   4   5 101.028 1.36020   1
   3   4   5 68.9741 0.91378   1
   4   4   5 49.8189 0.88623   1
   5   4   5 10.1001 0.47315   1
   4   4  15 44.9422 1.17987  -2
   6   4   5 44.9422 1.17987   1
   7   4   5 18.2277 0.54374   1
  -7   5   5 10.2580 0.54439   1
   1   5  19 5.36765 0.77147  -2
  -6   5   5 5.36765 0.77147   1
  -5   5   5 83.8138 1.19362   1
  -4   5   5 13.3315 0.49897   1
  -3   5   5 2.54024 0.22502   1
  -2   5   5 231.994 2.43667   1
  -1   5   5 30.0092 0.60519  -2
  -1   5   5 30.0092 0.60519   1
   0   5   5 122.535 1.61691   1
   1   5   5 352.218 3.51361   1
   2   5   5 10.8442 0.38198   1
   3   5   5 0.19246 0.20527   1
   4   5   5 3.65470 0.30428   1
   5   5   5 93.1894 1.44701   1
   4   5  15 17.4333 0.75397  -2
   6   5   5 17.4333 0.75397   1
   7   5   5 19.9767 0.62189   1
  -7   6   5 6.53581 0.44495   1
   1   6  19 106.600 2.03584  -2
  -6   6   5 106.600 2.03584   1
  -5   6   5 137.480 1.77033   1
  -4   6   5 0.87219 0.24232   1
  -3   6   5 90.6240 1.21355   1
  -2   6   5 1.04184 0.18812   1
  -1   6   5 39.5280 0.58586  -2
  -1   6   5 39.5280 0.58586   1
   0   6   5 67.5852 0.83720   1
   1   6   5 5.75928 0.24801   1
   2   6   5 11.1810 0.34078   1
   3   6   5 3.21795 0.25574   1
   4   6   5 28.2939 0.68963   1
   5   6   5 6.16231 0.37410   1
   4   6  15 114.092 1.94770  -2
   6   6   5 114.092 1.94770   1
   7   6   5 0.34316 0.25315   1
   1   7  19 6.32833 0.59396  -2
  -6   7   5 6.32833 0.59396   1
  -5   7   5 14.6983 0.51946   1
  -4   7   5 58.7047 0.94775   1
  -3   7   5 1.04048 0.21608   1
  -2   7   5 28.3022 0.54825   1
  -1   7   5 76.7700 0.93767  -2
  -1   7   5 76.7700 0.93767   1
   0   7   5 0.21810 0.20989   1
   1   7   5 16.0056 0.39430   1
   2   7   5 7.99703 0.32599   1
   3   7   5 3.42071 0.27830   1
   3   7   9 6.07986 1.74687  -2
   4   7   5 6.07986 1.74687   1
   5   7   5 63.7848 1.28164   1
   4   7  15 6.06009 0.56713  -2
   6   7   5 6.06009 0.56713   1
  -5   8   5 16.0371 0.47465   1
  -4   8   5 84.2031 1.24336   1
  -3   8   5 47.2511 0.71540   1
  -2   8   5 55.6684 0.78864   1
  -1   8   5 1.66107 0.37833  -2
  -1   8   5 1.66107 0.37833   1
   0   8   5 0.54482 0.20809   1
   1   8   5 31.5957 0.56842   1
   2   8   5 28.0805 0.55027   1
   3   8   5 12.2722 0.43895   1
   3   8   9 18.8537 1.99895  -2
   4   8   5 18.8537 1.99895   1
   5   8   5 15.2394 0.52069   1
   4   8  15 11.7360 0.58609  -2
   6   8   5 11.7360 0.58609   1
  -5   9   5 7.34805 0.39300   1
  -4   9   5 4.27534 0.31700   1
  -3   9   5 3.43622 0.29076   1
  -2   9   5 46.5979 0.78438   1
  -1   9   5 10.1374 0.47504  -2
  -1   9   5 10.1374 0.47504   1
   0   9   5 82.0996 1.07075   1
   2   9   1 8.03631 1.71025  -2
   1   9   5 8.03631 1.71025   1
   2   9   5 4.82478 0.29785   1
   3   9   5 34.6233 0.66697   1
   3   9   9 9.08599 1.47837  -2
   4   9   5 9.08599 1.47837   1
   5   9   5 15.1983 0.50133   1
  -5  10   5 6.26428 0.38726   1
  -4  10   5 19.9418 0.60838   1
  -3  10   5 3.60318 0.27003   1
  -2  10   5 0.09014 0.24373   1
  -1  10   5 44.9933 0.82076  -2
  -1  10   5 44.9933 0.82076   1
   0  10   5 0.52595 0.22180   1
   2  10   1 57.4769 2.85995  -2
   1  10   5 57.4769 2.85995   1
   2  10   5 37.8852 0.87956   1
   3  10   5 12.0439 0.46071   1
   3  10   9 14.2156 1.26967  -2
   4  10   5 14.2156 1.26967   1
  -4  11   5 4.43801 0.37889   1
  -3  11   5 13.4119 0.43927   1
  -2  11   5 3.87400 0.22981   1
  -1  11   5 38.5311 0.68444  -2
  -1  11   5 38.5311 0.68444   1
   0  11   5 5.68688 0.28646   1
   2  11   1 17.9731 1.19179  -2
   1  11   5 17.9731 1.19179   1
   2  11   5 4.51529 0.24679   1
   3  11   5 15.7126 0.50134   1
  -2  12   5 28.6959 0.57419   1
  -1  12   5 3.43716 0.30968  -2
  -1  12   5 3.43716 0.30968   1
   0  12   5 0.99230 0.19677   1
   2  12   1 17.4028 1.09335  -2
   1  12   5 17.4028 1.09335   1
   2  12   5 1.15291 0.23728   1
  -8   0   6 24.7883 0.96872   1
  -7   0   6 41.7914 1.47303   1
  -6   0   6 7.27520 0.67312   1
  -5   0   6 16.5875 0.83169   1
   0   0  14 11.0131 0.81133  -2
  -4   0   6 11.0131 0.81133   1
  -3   0   6 2431.29 59.8380   1
  -2   0   6 -0.3641 0.24040   1
  -1   0   6 32.0687 0.80062   1
   0   0   6 131.275 2.34911   1
   1   0   6 215.357 3.53764   1
   2   0   6 1159.14 18.5977   1
   3   0   6 415.511 8.77269  -2
   3   0   6 415.511 8.77269   1
   4   0   6 2.57724 0.33025   1
   5   0   6 50.5979 1.12770   1
   6   0   6 0.43965 0.37475   1
   7   0   6 23.4466 0.92782   1
  -8   1   6 3.36572 0.30537   1
  -7   1   6 36.0165 0.95037   1
  -6   1   6 3.72926 0.36476   1
  -5   1   6 15.2412 0.52751   1
   0   1  14 50.1258 0.93448  -2
  -4   1   6 50.1258 0.93448   1
  -3   1   6 416.360 7.89330   1
  -1   1   8 286.868 10.4612  -2
  -2   1   6 286.868 10.4612   1
  -1   1   6 554.186 6.14312   1
   0   1   6 2028.61 23.3116   1
   1   1   6 6.26458 0.28101   1
   2   1   6 931.923 10.2083   1
   3   1   6 1420.08 18.4235  -2
   3   1   6 1420.08 18.4235   1
   4   1   6 9.83444 0.38952   1
   5   1   6 110.111 1.48855   1
   6   1   6 51.4043 0.93939   1
   7   1   6 0.39891 0.24889   1
  -8   2   6 0.88485 0.28613   1
  -7   2   6 6.92130 0.42601   1
  -6   2   6 4.43992 0.39631   1
  -5   2   6 0.98929 0.27056   1
   0   2  14 39.4937 0.92765  -2
  -4   2   6 39.4937 0.92765   1
  -3   2   6 85.0466 1.49985   1
  -1   2   8 88.6127 3.69528  -2
  -2   2   6 88.6127 3.69528   1
  -1   2   6 2128.78 23.3335   1
   0   2   6 304.978 3.33023   1
   1   2   6 282.073 3.11826   1
   2   2   6 167.358 2.07841   1
   3   2   6 21.7717 0.51841  -2
   3   2   6 21.7717 0.51841   1
   4   2   6 75.4775 1.06044   1
   5   2   6 8.45334 0.42212   1
   6   2   6 15.8378 0.52455   1
   7   2   6 0.20295 0.25140   1
  -7   3   6 0.92268 0.28391   1
  -6   3   6 9.10387 0.54409   1
  -5   3   6 49.6835 0.84513   1
   0   3  14 28.3893 0.73120  -2
  -4   3   6 28.3893 0.73120   1
  -3   3   6 97.2457 1.38818   1
  -1   3   8 299.254 11.1038  -2
  -2   3   6 299.254 11.1038   1
  -1   3   6 85.7797 1.16899   1
   0   3   6 103.075 1.20054   1
   1   3   6 11.8858 0.34007   1
   2   3   6 51.6430 0.83960   1
   3   3   6 1.41605 0.37897  -2
   3   3   6 1.41605 0.37897   1
   4   3   6 25.0419 0.59776   1
   5   3   6 20.4076 0.60220   1
   6   3   6 6.58662 0.40817   1
   7   3   6 12.2012 0.47873   1
  -7   4   6 36.4185 1.00884   1
  -6   4   6 16.4242 0.61742   1
  -5   4   6 145.245 1.92826   1
   0   4  14 66.6185 1.21143  -2
  -4   4   6 66.6185 1.21143   1
  -3   4   6 54.4505 0.86289   1
  -2   4   6 233.109 3.13113   1
  -1   4   6 711.645 6.99806   1
   0   4   6 125.202 1.40518   1
   1   4   6 728.029 6.61347   1
   2   4   6 65.7245 0.98539   1
   3   4   6 60.7276 0.83227  -2
   3   4   6 60.7276 0.83227   1
   4   4   6 5.08262 0.35319   1
   5   4   6 240.363 2.89532   1
   6   4   6 12.9858 0.61051   1
   7   4   6 1.56063 0.24427   1
  -7   5   6 27.3725 0.82756   1
  -6   5   6 3.59994 0.41178   1
  -5   5   6 87.9602 1.30451   1
   0   5  14 26.8425 0.75144  -2
  -4   5   6 26.8425 0.75144   1
  -3   5   6 2.99199 0.23774   1
  -1   5   8 73.4788 1.65549  -2
  -2   5   6 73.4788 1.65549   1
  -1   5   6 62.7759 0.83933   1
   0   5   6 726.074 7.09891   1
   1   5   6 91.5360 1.07695   1
   2   5   6 46.4979 0.68145   1
   3   5   6 9.38285 0.36657  -2
   3   5   6 9.38285 0.36657   1
   4   5   6 1.20257 0.26942   1
   5   5   6 7.73290 0.39282   1
   6   5   6 2.48980 0.28081   1
   7   5   6 27.9439 0.70227   1
  -7   6   6 4.16111 0.38878   1
  -6   6   6 52.4480 1.05918   1
  -5   6   6 16.2555 0.51375   1
   0   6  14 76.9857 1.20703  -2
  -4   6   6 76.9857 1.20703   1
  -3   6   6 194.564 2.17231   1
  -1   6   8 326.896 5.05059  -2
  -2   6   6 326.896 5.05059   1
  -1   6   6 98.4523 1.00893   1
   0   6   6 50.0602 0.72553   1
   1   6   6 410.199 3.74265   1
   2   6   6 232.695 2.24861   1
   3   6   6 58.4635 1.00415  -2
   3   6   6 58.4635 1.00415   1
   4   6   6 31.1775 0.67325   1
   5   6   6 18.0575 0.54126   1
   6   6   6 10.9882 0.47773   1
  -6   7   6 6.29935 0.42687   1
  -5   7   6 4.39695 0.32982   1
   0   7  14 92.8039 1.63283  -2
  -4   7   6 92.8039 1.63283   1
  -3   7   6 9.25234 0.37349   1
  -1   7   8 29.7178 0.82954  -2
  -2   7   6 29.7178 0.82954   1
  -1   7   6 54.2358 0.68568   1
   0   7   6 10.2916 0.37648   1
   1   7   6 16.7893 0.48841   1
   2   7   6 1.74593 0.23614   1
   3   7   6 37.2106 0.74546  -2
   3   7   6 37.2106 0.74546   1
   4   7   6 29.2260 0.76265   1
   5   7   6 7.35318 0.43730   1
   6   7   6 16.8317 0.54238   1
  -6   8   6 7.54716 0.51206   1
  -5   8   6 4.23835 0.28033   1
   0   8  14 32.8615 0.82794  -2
  -4   8   6 32.8615 0.82794   1
  -3   8   6 3.43921 0.25775   1
  -1   8   8 272.843 3.77028  -2
  -2   8   6 272.843 3.77028   1
  -1   8   6 6.94298 0.33256   1
   0   8   6 25.3151 0.52509   1
   1   8   6 436.255 4.58291   1
   2   8   6 398.935 4.21422   1
   3   8   6 7.95959 0.53724  -2
   3   8   6 7.95959 0.53724   1
   4   8   6 6.78496 0.42902   1
   5   8   6 2.89124 0.28269   1
   6   8   6 0.05958 0.43233   1
  -5   9   6 14.4344 0.48420   1
   0   9  14 2.19634 0.52623  -2
  -4   9   6 2.19634 0.52623   1
  -3   9   6 0.70199 0.23065   1
  -1   9   8 20.9079 0.78631  -2
  -2   9   6 20.9079 0.78631   1
  -1   9   6 19.4074 0.50121   1
   0   9   6 26.4070 0.55508   1
   1   9   6 8.43810 0.36911   1
   2   9   6 85.8135 1.16115   1
   3   9   6 0.74436 0.39155  -2
   3   9   6 0.74436 0.39155   1
   4   9   6 10.1673 0.44974   1
   5   9   6 4.89427 0.34173   1
   0  10  14 30.5154 0.75195  -2
  -4  10   6 30.5154 0.75195   1
  -3  10   6 11.5637 0.43690   1
  -1  10   8 15.5431 0.86000  -2
  -2  10   6 15.5431 0.86000   1
  -1  10   6 117.362 1.55898   1
   0  10   6 10.9065 0.41523   1
   1  10   6 4.57588 0.30098   1
   2  10   6 8.39777 0.39375   1
   3  10   6 20.8039 0.55621  -2
   3  10   6 20.8039 0.55621   1
   4  10   6 23.3119 0.66447   1
  -4  11   6 1.71248 0.47012   1
  -3  11   6 21.0170 0.52282   1
  -1  11   8 11.9845 0.61279  -2
  -2  11   6 11.9845 0.61279   1
  -1  11   6 6.01935 0.28834   1
   0  11   6 0.53986 0.19929   1
   1  11   6 0.02278 0.19394   1
   2  11   6 1.85123 0.19181   1
   3  11   6 47.7590 1.16907  -2
   3  11   6 47.7590 1.16907   1
  -1  12   8 1.09547 0.48483  -2
  -2  12   6 1.09547 0.48483   1
  -1  12   6 36.3906 0.62841   1
   0  12   6 12.1798 0.39205   1
   1  12   6 80.2015 1.10573   1
   2  12   6 6.84576 0.37492   1
  -8   0   7 -0.4662 0.38335   1
   1   0  23 -1.1735 1.00719  -2
  -7   0   7 -1.1735 1.00719   1
  -6   0   7 0.14633 0.48512   1
   0   0  17 0.05420 0.86337  -2
  -5   0   7 0.05420 0.86337   1
  -4   0   7 0.48488 0.28035   1
  -3   0   7 0.29085 0.37511   1
  -2   0   7 1.09960 0.49892   1
  -1   0   7 0.63438 0.32608   1
  -2   0   3 1.83201 0.55636  -2
   0   0   7 1.83201 0.55636   1
   1   0   7 0.05131 0.19866   1
   2   0   7 -0.4584 0.38275   1
   3   0   7 0.15587 0.29439   1
   4   0   7 0.98719 0.36266   1
   5   0   7 -0.0084 0.42159   1
   6   0   7 0.12913 0.37775   1
   5   0  17 -0.0282 0.65071  -2
   7   0   7 -0.0282 0.65071   1
  -8   1   7 -0.1702 0.28702   1
   1   1  23 6.77599 0.74261  -2
  -7   1   7 6.77599 0.74261   1
  -6   1   7 28.4344 0.84117   1
   0   1  17 39.5212 0.88665  -2
  -5   1   7 39.5212 0.88665   1
  -4   1   7 272.500 2.91002   1
  -3   1   7 89.7536 1.68950   1
  -2   1   7 302.340 3.56920   1
  -1   1   7 277.134 3.24354   1
  -2   1   3 213.835 2.79248  -2
   0   1   7 213.835 2.79248   1
   1   1   7 512.254 5.31378   1
   2   1   7 146.163 1.96616   1
   3   1   7 10.9416 0.35809   1
   4   1   7 4.35389 0.26169   1
   5   1   7 38.2521 0.68521   1
   6   1   7 54.0909 0.89535   1
   5   1  17 15.7117 0.56706  -2
   7   1   7 15.7117 0.56706   1
   1   2  23 32.2439 1.23086  -2
  -7   2   7 32.2439 1.23086   1
  -6   2   7 37.9011 0.87379   1
   0   2  17 26.2986 0.68262  -2
  -5   2   7 26.2986 0.68262   1
  -4   2   7 147.260 1.74494   1
  -3   2   7 0.95207 0.22677   1
  -2   2   7 3.30265 0.25183   1
  -1   2   7 482.779 5.05471   1
  -2   2   3 462.438 5.05935  -2
   0   2   7 462.438 5.05935   1
   1   2   7 67.2046 0.91082   1
   2   2   7 7.76387 0.35881   1
   3   2   7 32.7537 0.56816   1
   4   2   7 5.14521 0.31621   1
   5   2   7 55.9119 0.97151   1
   6   2   7 13.8636 0.51321   1
   5   2  17 7.38374 0.46781  -2
   7   2   7 7.38374 0.46781   1
   1   3  23 57.6404 2.71246  -2
  -7   3   7 57.6404 2.71246   1
  -6   3   7 166.674 2.80010   1
   0   3  17 12.0546 0.60134  -2
  -5   3   7 12.0546 0.60134   1
  -4   3   7 57.0165 0.91259   1
  -3   3   7 0.28718 0.20973   1
  -2   3   7 87.8383 1.31412   1
  -1   3   7 92.8332 1.14155   1
  -2   3   3 463.464 4.64774  -2
   0   3   7 463.464 4.64774   1
   1   3   7 153.185 1.66886   1
   2   3   7 13.5935 0.44037   1
   3   3   7 20.8240 0.44644   1
   4   3   7 1.39259 0.24157   1
   5   3   7 96.8422 1.38019   1
   6   3   7 147.081 2.28224   1
   5   3  17 21.1691 0.63787  -2
   7   3   7 21.1691 0.63787   1
   1   4  23 5.78928 1.18454  -2
  -7   4   7 5.78928 1.18454   1
  -6   4   7 10.8076 0.56517   1
   0   4  17 70.4357 1.23058  -2
  -5   4   7 70.4357 1.23058   1
  -4   4   7 81.7074 1.20492   1
  -3   4   7 229.116 2.47432   1
  -2   4   7 104.858 1.42083   1
  -1   4   7 3.02745 0.22133   1
  -2   4   3 248.059 2.76175  -2
   0   4   7 248.059 2.76175   1
   1   4   7 103.721 1.26437   1
   2   4   7 13.8042 0.41697   1
   3   4   7 39.0941 0.65242   1
   4   4   7 116.923 1.44901   1
   5   4   7 8.78884 0.43232   1
   6   4   7 21.2559 0.71376   1
   5   4  17 35.8076 1.13161  -2
   7   4   7 35.8076 1.13161   1
   1   5  23 0.06436 1.02994  -2
  -7   5   7 0.06436 1.02994   1
  -6   5   7 7.91650 0.51414   1
   0   5  17 14.0838 0.79422  -2
  -5   5   7 14.0838 0.79422   1
  -4   5   7 61.5759 0.94034   1
  -3   5   7 85.0189 1.03665   1
  -2   5   7 558.171 5.69335   1
  -1   5   7 383.249 3.61164   1
  -2   5   3 90.3831 1.43281  -2
   0   5   7 90.3831 1.43281   1
   1   5   7 62.1689 0.88847   1
   2   5   7 0.53180 0.20558   1
   3   5   7 23.0846 0.50093   1
   4   5   7 9.45325 0.39582   1
   5   5   7 96.4612 1.27808   1
   6   5   7 2.00591 0.25705   1
   5   5  17 25.2764 0.95528  -2
   7   5   7 25.2764 0.95528   1
  -7   6   7 6.91595 0.45194   1
  -6   6   7 20.5067 0.64529   1
   0   6  17 11.1586 0.59779  -2
  -5   6   7 11.1586 0.59779   1
  -4   6   7 20.2352 0.50504   1
  -3   6   7 109.021 1.38062   1
  -2   6   7 164.567 1.71285   1
  -1   6   7 191.550 1.83652   1
  -2   6   3 97.8405 1.33415  -2
   0   6   7 97.8405 1.33415   1
   1   6   7 15.2778 0.46720   1
   2   6   7 14.8230 0.41309   1
   3   6   7 15.6738 0.46000   1
   4   6   7 9.09043 0.44857   1
   4   6  11 39.2639 2.44418  -2
   5   6   7 39.2639 2.44418   1
   6   6   7 14.7592 0.52109   1
  -6   7   7 6.83404 0.44623   1
   0   7  17 -0.3037 0.71961  -2
  -5   7   7 -0.3037 0.71961   1
  -4   7   7 195.138 2.68363   1
  -3   7   7 0.20049 0.21640   1
  -2   7   7 1.10628 0.21475   1
  -1   7   7 0.85030 0.21796   1
  -2   7   3 21.7527 0.72728  -2
   0   7   7 21.7527 0.72728   1
   1   7   7 85.7807 1.16139   1
   2   7   7 20.2490 0.49587   1
   3   7   7 57.0428 0.95417   1
   4   7   7 0.40385 0.30215   1
   5   7   7 0.70478 0.25922   1
   6   7   7 26.2812 0.75078   1
  -6   8   7 0.99070 0.35858   1
   0   8  17 11.2761 0.52737  -2
  -5   8   7 11.2761 0.52737   1
  -4   8   7 12.9465 0.48059   1
  -3   8   7 83.2813 1.12842   1
  -2   8   7 0.69412 0.22849   1
  -1   8   7 1.07462 0.23641   1
  -2   8   3 10.6819 0.48019  -2
   0   8   7 10.6819 0.48019   1
   1   8   7 14.9617 0.45357   1
   2   8   7 116.983 1.51684   1
   3   8   7 27.0724 0.60014   1
   4   8   7 1.70193 0.30002   1
   4   8  11 2.93565 1.27189  -2
   5   8   7 2.93565 1.27189   1
   0   9  17 25.4292 0.67339  -2
  -5   9   7 25.4292 0.67339   1
  -4   9   7 2.90046 0.28342   1
  -3   9   7 3.87850 0.31682   1
  -2   9   7 45.5066 0.77503   1
  -1   9   7 0.32307 0.27167   1
  -2   9   3 5.54132 0.50135  -2
   0   9   7 5.54132 0.50135   1
   1   9   7 -0.2202 0.24337   1
   3   9   3 53.5345 1.96000  -2
   2   9   7 53.5345 1.96000   1
   3   9   7 10.5275 0.47485   1
   4   9   7 2.47737 0.27333   1
   4   9  11 142.538 5.33646  -2
   5   9   7 142.538 5.33646   1
  -4  10   7 20.5353 0.54963   1
  -3  10   7 21.1036 0.56864   1
  -2  10   7 9.38194 0.47249   1
  -1  10   7 5.78995 0.33256   1
  -2  10   3 35.5322 0.69221  -2
   0  10   7 35.5322 0.69221   1
   1  10   7 8.72069 0.40903   1
   3  10   3 10.3869 1.44141  -2
   2  10   7 10.3869 1.44141   1
   3  10   7 1.29510 0.23930   1
   4  10   7 9.16489 0.48303   1
  -3  11   7 28.2848 0.64198   1
  -2  11   7 4.48636 0.24845   1
  -1  11   7 22.1893 0.48775   1
  -2  11   3 17.9739 0.51765  -2
   0  11   7 17.9739 0.51765   1
   1  11   7 2.10911 0.22195   1
   3  11   3 46.0985 1.51385  -2
   2  11   7 46.0985 1.51385   1
   3  11   7 2.22561 0.25986   1
  -2  12   7 8.34868 0.37713   1
  -1  12   7 0.27948 0.17239   1
  -2  12   3 18.6645 0.51407  -2
   0  12   7 18.6645 0.51407   1
   1  12   7 3.09031 0.19932   1
   2  12   7 19.0791 1.06721   1
   1   0  26 0.74571 0.64799  -2
  -8   0   8 0.74571 0.64799   1
  -7   0   8 7.70337 0.70652   1
  -6   0   8 54.0971 1.65884   1
  -5   0   8 112.291 2.19503   1
  -4   0   8 68.3183 1.25249   1
  -1   0  12 66.7600 1.82272  -2
  -3   0   8 66.7600 1.82272   1
  -2   0   8 173.486 3.08784   1
  -1   0   8 17.0761 0.67454   1
   0   0   8 0.01925 0.25173   1
   1   0   8 53.3287 0.99919   1
   2   0   8 4994.47 85.9491   1
   3   0   8 140.152 2.38865   1
   4   0   8 92.2438 1.44564  -2
   4   0   8 92.2438 1.44564   1
   5   0   8 10.8013 0.61377   1
   6   0   8 4.25505 0.45412   1
   7   0   8 7.66890 0.63676   1
  -7   1   8 23.7754 0.67249   1
  -6   1   8 1.94332 0.32294   1
  -5   1   8 1.84878 0.28775   1
  -4   1   8 113.830 1.40497   1
  -1   1  12 28.5718 0.71388  -2
  -3   1   8 28.5718 0.71388   1
  -2   1   8 23.3670 0.63215   1
  -2   1   6 432.930 15.6199  -2
  -1   1   8 432.930 15.6199   1
   0   1   8 4.02271 0.25837   1
   1   1   8 239.838 2.38534   1
   2   1   8 136.206 1.87788   1
   3   1   8 38.3330 0.59416   1
   4   1   8 18.8802 0.44301  -2
   4   1   8 18.8802 0.44301   1
   5   1   8 112.523 1.44589   1
   6   1   8 130.053 1.64179   1
   7   1   8 59.3096 1.15252   1
  -7   2   8 1.64361 0.30918   1
  -6   2   8 54.8824 1.05550   1
  -5   2   8 21.6501 0.56069   1
  -4   2   8 35.3628 0.64168   1
  -1   2  12 69.7473 1.25924  -2
  -3   2   8 69.7473 1.25924   1
  -2   2   8 49.4006 0.89389   1
  -2   2   6 127.493 3.84974  -2
  -1   2   8 127.493 3.84974   1
   0   2   8 161.839 1.73982   1
   1   2   8 108.138 1.25398   1
   2   2   8 222.590 3.14027   1
   3   2   8 12.9109 0.39365   1
   4   2   8 157.838 2.49001  -2
   4   2   8 157.838 2.49001   1
   5   2   8 28.9482 0.61730   1
   6   2   8 4.88181 0.32324   1
   7   2   8 0.66093 0.24602   1
  -7   3   8 3.09101 0.32648   1
  -6   3   8 4.75519 0.40041   1
  -5   3   8 127.432 1.86110   1
  -4   3   8 87.6009 1.19394   1
  -1   3  12 156.910 2.23801  -2
  -3   3   8 156.910 2.23801   1
  -2   3   8 99.2505 1.49310   1
  -1   3   8 6.94433 0.35589   1
   0   3   8 1937.71 16.1709   1
   1   3   8 147.195 1.72687   1
   2   3   8 111.169 1.65015   1
   3   3   8 25.7500 0.48879   1
   4   3   8 64.5411 0.96059  -2
   4   3   8 64.5411 0.96059   1
   5   3   8 22.7500 0.62424   1
   6   3   8 1.61291 0.40481   1
   7   3   8 36.7879 0.76235   1
  -7   4   8 2.20609 0.28987   1
  -6   4   8 5.97113 0.60571   1
  -5   4   8 13.1336 0.51925   1
  -4   4   8 180.437 2.46229   1
  -1   4  12 47.5521 0.88958  -2
  -3   4   8 47.5521 0.88958   1
  -2   4   8 292.070 2.77998   1
  -2   4   6 102.240 6.16146  -2
  -1   4   8 102.240 6.16146   1
   0   4   8 644.038 6.14986   1
   1   4   8 145.087 1.78248   1
   2   4   8 92.0667 1.10687   1
   3   4   8 4.98000 0.25243   1
   4   4   8 8.45424 0.39339  -2
   4   4   8 8.45424 0.39339   1
   5   4   8 105.221 1.50285   1
   6   4   8 13.6880 0.51358   1
   7   4   8 2.63181 0.26563   1
  -7   5   8 0.93925 0.27007   1
  -6   5   8 0.61097 0.28890   1
  -5   5   8 47.4388 0.93864   1
  -4   5   8 126.605 1.60834   1
  -1   5  12 6.25011 0.51050  -2
  -3   5   8 6.25011 0.51050   1
  -2   5   8 16.3938 0.41276   1
  -2   5   6 154.815 3.72063  -2
  -1   5   8 154.815 3.72063   1
   0   5   8 741.589 6.94130   1
   1   5   8 321.497 3.34623   1
   2   5   8 62.6635 0.84897   1
   3   5   8 19.4258 0.50321   1
   4   5   8 5.07445 0.38392  -2
   4   5   8 5.07445 0.38392   1
   5   5   8 53.5907 0.86340   1
   6   5   8 5.75411 0.36651   1
   7   5   8 39.5637 0.80197   1
  -7   6   8 13.8698 0.58485   1
  -6   6   8 6.70852 0.43304   1
  -5   6   8 14.1517 0.48315   1
  -4   6   8 1.25046 0.26997   1
  -1   6  12 23.5035 0.66488  -2
  -3   6   8 23.5035 0.66488   1
  -2   6   8 308.613 3.03626   1
  -2   6   6 119.907 2.48795  -2
  -1   6   8 119.907 2.48795   1
   0   6   8 139.325 1.46832   1
   1   6   8 19.7270 0.47863   1
   2   6   8 132.039 1.79847   1
   3   6   8 86.6888 1.14208   1
   4   6   8 420.414 5.12798  -2
   4   6   8 420.414 5.12798   1
   5   6   8 15.8797 0.55195   1
   6   6   8 44.2019 0.79612   1
  -6   7   8 8.31428 0.48655   1
  -5   7   8 15.4892 0.49323   1
  -4   7   8 154.461 1.89986   1
  -1   7  12 129.998 1.74285  -2
  -3   7   8 129.998 1.74285   1
  -2   7   8 34.6505 0.58797   1
  -2   7   6 64.4717 1.21725  -2
  -1   7   8 64.4717 1.21725   1
   0   7   8 101.820 1.27396   1
   1   7   8 265.071 3.40488   1
   2   7   8 134.517 1.59343   1
   3   7   8 82.3705 1.28051   1
   4   7   8 3.42381 0.43184  -2
   4   7   8 3.42381 0.43184   1
   5   7   8 18.6236 0.53214   1
   6   7   8 3.99188 0.34167   1
  -6   8   8 1.14938 0.35354   1
  -5   8   8 8.98962 0.39759   1
  -4   8   8 3.17805 0.29286   1
  -1   8  12 20.5515 0.58911  -2
  -3   8   8 20.5515 0.58911   1
  -2   8   8 336.839 3.78856   1
  -2   8   6 97.5468 1.39547  -2
  -1   8   8 97.5468 1.39547   1
   0   8   8 37.5740 0.65729   1
   1   8   8 139.555 1.75857   1
   2   8   8 26.3961 0.61652   1
   3   8   8 50.7990 0.86025   1
   4   8   8 209.135 4.89993  -2
   4   8   8 209.135 4.89993   1
   5   8   8 2.49392 0.26386   1
  -5   9   8 10.9534 0.43537   1
  -4   9   8 8.27248 0.41034   1
  -1   9  12 177.887 3.15292  -2
  -3   9   8 177.887 3.15292   1
  -2   9   8 4.37529 0.31740   1
  -2   9   6 55.8767 1.07116  -2
  -1   9   8 55.8767 1.07116   1
   0   9   8 22.5284 0.54549   1
   1   9   8 33.7390 0.61765   1
   2   9   8 125.859 1.61998   1
   3   9   8 2.15732 0.30022   1
   4   9   8 33.8365 0.74803  -2
   4   9   8 33.8365 0.74803   1
   5   9   8 6.54717 0.49678   1
  -4  10   8 9.13510 0.47427   1
  -1  10  12 25.4054 0.70810  -2
  -3  10   8 25.4054 0.70810   1
  -2  10   8 21.7630 0.48949   1
  -2  10   6 8.13397 0.81439  -2
  -1  10   8 8.13397 0.81439   1
   0  10   8 3.31176 0.27149   1
   1  10   8 79.3289 1.27290   1
   2  10   8 1.32537 0.22195   1
   3  10   8 7.51491 0.40035   1
   4  10   8 39.3691 0.97684  -2
   4  10   8 39.3691 0.97684   1
  -1  11  12 8.68169 0.62574  -2
  -3  11   8 8.68169 0.62574   1
  -2  11   8 15.7853 0.41643   1
  -2  11   6 9.62299 0.62090  -2
  -1  11   8 9.62299 0.62090   1
   0  11   8 41.5735 0.67696   1
   1  11   8 18.0004 0.45082   1
   2  11   8 5.97332 0.32395   1
   3  11   8 0.36469 0.24048   1
  -2  12   6 0.18994 0.41505  -2
  -1  12   8 0.18994 0.41505   1
   0  12   8 4.35497 0.24794   1
   1  12   8 12.9218 0.40249   1
  -7   0   9 -0.7272 0.44050   1
   0   0  21 -0.7667 1.25144  -2
  -6   0   9 -0.7667 1.25144   1
  -5   0   9 0.01256 0.37555   1
  -1   0  15 0.78558 0.65835  -2
  -4   0   9 0.78558 0.65835   1
  -3   0   9 -0.0159 0.27556   1
  -2   0   9 3.23525 0.75973   1
  -1   0   9 0.49350 0.24226   1
   0   0   9 -0.5152 0.19662   1
  -3   0   1 1.15065 0.56570  -2
   1   0   9 1.15065 0.56570   1
   2   0   9 0.22435 0.28774   1
   3   0   9 0.39976 0.27335   1
   4   0   9 -0.0297 0.30987   1
   5   0   9 0.08565 0.33886   1
   6   0   9 -0.0638 0.35564   1
   7   0   9 -0.0589 0.31723   1
  -7   1   9 2.86754 0.40515   1
   0   1  21 17.2842 0.90465  -2
  -6   1   9 17.2842 0.90465   1
  -5   1   9 27.6959 0.70082   1
  -1   1  15 1.79248 0.44518  -2
  -4   1   9 1.79248 0.44518   1
  -3   1   9 54.2735 0.72424   1
  -2   1   9 0.48474 0.19660   1
  -1   1   9 142.432 1.72547   1
   0   1   9 202.708 1.99808   1
  -3   1   1 226.317 2.57613  -2
   1   1   9 226.317 2.57613   1
   2   1   9 7.37210 0.37998   1
   3   1   9 73.2680 0.93063   1
   4   1   9 7.15634 0.32777   1
   5   1   9 7.90093 0.36089   1
   6   1   9 14.0222 0.49445   1
   7   1   9 6.83446 0.38006   1
  -7   2   9 5.61710 0.38966   1
   0   2  21 36.2751 1.68817  -2
  -6   2   9 36.2751 1.68817   1
  -5   2   9 2.65876 0.30198   1
  -1   2  15 176.451 2.28230  -2
  -4   2   9 176.451 2.28230   1
  -3   2   9 190.100 2.14958   1
  -2   2   9 27.1767 0.64262   1
  -1   2   9 11.4586 0.35660   1
   0   2   9 90.6681 0.99833   1
  -3   2   1 187.214 2.32209  -2
   1   2   9 187.214 2.32209   1
   2   2   9 329.912 4.20871   1
   3   2   9 176.216 1.99393   1
   4   2   9 -0.1801 0.22183   1
   5   2   9 7.05780 0.38555   1
   6   2   9 105.418 1.58744   1
   7   2   9 2.04558 0.26588   1
  -7   3   9 57.1068 1.20622   1
   0   3  21 59.5610 2.12224  -2
  -6   3   9 59.5610 2.12224   1
  -5   3   9 0.32831 0.26519   1
  -1   3  15 96.4872 1.93934  -2
  -4   3   9 96.4872 1.93934   1
  -3   3   9 0.15250 0.20010   1
  -2   3   9 62.0149 0.89891   1
  -1   3   9 1.31204 0.20670   1
   0   3   9 675.201 5.81159   1
  -3   3   1 636.455 6.39321  -2
   1   3   9 636.455 6.39321   1
   2   3   9 4.43783 0.27117   1
   3   3   9 5.95689 0.27848   1
   4   3   9 64.1862 0.93860   1
   5   3   9 89.2835 1.29551   1
   6   3   9 5.63340 0.40118   1
   7   3   9 2.62145 0.23835   1
  -7   4   9 0.39898 0.27990   1
   0   4  21 60.1219 2.91688  -2
  -6   4   9 60.1219 2.91688   1
  -5   4   9 -0.0505 0.27577   1
  -1   4  15 93.2838 1.46434  -2
  -4   4   9 93.2838 1.46434   1
  -3   4   9 123.916 1.44849   1
  -2   4   9 339.483 3.30183   1
  -1   4   9 20.3112 0.44895   1
   0   4   9 12.2640 0.38469   1
  -3   4   1 23.8579 0.61016  -2
   1   4   9 23.8579 0.61016   1
   2   4   9 12.3813 0.38647   1
   3   4   9 1.26091 0.24163   1
   4   4   9 186.268 2.17058   1
   5   4   9 2.82948 0.28548   1
   6   4   9 70.3273 1.12284   1
   7   4   9 8.29903 0.39446   1
  -7   5   9 10.5097 0.52015   1
   0   5  21 1.98660 0.76647  -2
  -6   5   9 1.98660 0.76647   1
  -5   5   9 55.1646 0.94798   1
  -1   5  15 176.187 2.54641  -2
  -4   5   9 176.187 2.54641   1
  -3   5   9 171.094 2.05571   1
  -2   5   9 39.7356 0.60126   1
  -1   5   9 111.145 1.26506   1
   0   5   9 5.86595 0.31348   1
  -3   5   1 49.5264 0.85553  -2
   1   5   9 49.5264 0.85553   1
   2   5   9 4.86639 0.28525   1
   3   5   9 14.4022 0.42862   1
   4   5   9 -0.2392 0.24238   1
   5   5   9 47.5928 0.80766   1
   6   5   9 16.1591 0.50582   1
   0   6  21 3.52345 0.75088  -2
  -6   6   9 3.52345 0.75088   1
  -5   6   9 4.74244 0.32618   1
  -1   6  15 8.44694 0.64125  -2
  -4   6   9 8.44694 0.64125   1
  -3   6   9 217.443 2.56019   1
  -2   6   9 240.129 2.64756   1
  -1   6   9 1.95570 0.21572   1
   0   6   9 24.3505 0.51770   1
  -3   6   1 46.1756 0.75879  -2
   1   6   9 46.1756 0.75879   1
   2   6   9 100.943 1.43395   1
   3   6   9 122.561 1.56729   1
   4   6   9 30.8089 0.67229   1
   5   6   9 1.14600 0.28755   1
   6   6   9 3.63429 0.29004   1
   0   7  21 2.65345 1.22579  -2
  -6   7   9 2.65345 1.22579   1
  -5   7   9 1.72786 0.23102   1
  -1   7  15 9.53060 0.54989  -2
  -4   7   9 9.53060 0.54989   1
  -3   7   9 0.76064 0.22627   1
  -2   7   9 21.7649 0.49852   1
  -1   7   9 0.54366 0.22410   1
   0   7   9 5.91842 0.30833   1
  -3   7   1 16.2203 0.60202  -2
   1   7   9 16.2203 0.60202   1
   2   7   9 54.2988 0.90612   1
   3   7   9 15.9996 0.54025   1
   4   7   9 2.57852 0.37580   1
   5   7   9 0.81862 0.25829   1
   6   7   9 0.36984 0.28254   1
  -6   8   9 -0.0756 0.50310   1
  -5   8   9 0.17832 0.22606   1
  -1   8  15 76.7335 2.07824  -2
  -4   8   9 76.7335 2.07824   1
  -3   8   9 7.84311 0.35753   1
  -2   8   9 37.0003 0.70711   1
  -1   8   9 10.0892 0.40736   1
   0   8   9 0.03666 0.22741   1
  -3   8   1 12.8057 0.50802  -2
   1   8   9 12.8057 0.50802   1
   2   8   9 97.5875 1.52965   1
   3   8   9 7.91887 0.40259   1
   4   8   9 29.3542 0.70611   1
   5   8   9 11.7170 0.57151   1
  -5   9   9 18.8979 0.49019   1
  -1   9  15 43.1133 0.95189  -2
  -4   9   9 43.1133 0.95189   1
  -3   9   9 0.25435 0.29273   1
  -2   9   9 54.6958 0.88411   1
  -1   9   9 0.18648 0.22881   1
   0   9   9 31.2671 0.63290   1
  -3   9   1 72.1755 1.14949  -2
   1   9   9 72.1755 1.14949   1
   2   9   9 4.34768 0.30589   1
   3   9   9 0.28259 0.22852   1
   4   9   9 18.5613 0.56195   1
   5   9   9 31.9625 0.77315   1
  -1  10  15 1.06808 0.47516  -2
  -4  10   9 1.06808 0.47516   1
  -3  10   9 23.3016 0.58629   1
  -2  10   9 7.49408 0.33577   1
  -1  10   9 3.18366 0.36523   1
   0  10   9 11.6415 0.52347   1
  -3  10   1 1.69988 0.72647  -2
   1  10   9 1.69988 0.72647   1
   2  10   9 12.9043 0.40813   1
   3  10   9 28.3257 0.63143   1
   4  10   9 54.9689 1.09449   1
  -3  11   9 0.76344 0.21426   1
  -2  11   9 0.49400 0.19130   1
  -1  11   9 24.5929 0.49209   1
   0  11   9 4.93042 0.28837   1
  -3  11   1 3.52518 0.41929  -2
   1  11   9 3.52518 0.41929   1
   2  11   9 11.6543 0.41752   1
   3  11   9 6.08316 0.43211   1
  -1  12   9 0.70917 0.18114   1
   0  12   9 14.5342 0.43001   1
   0   0  24 18.9590 1.06037  -2
  -7   0  10 18.9590 1.06037   1
  -6   0  10 16.4357 0.77714   1
  -5   0  10 172.198 3.58195   1
  -4   0  10 19.8943 0.62151   1
  -3   0  10 12.7313 0.57037   1
  -2   0  10 119.137 2.56696  -2
  -2   0  10 119.137 2.56696   1
  -1   0  10 35.9239 0.93166   1
   0   0  10 821.113 11.0653   1
   1   0  10 261.010 3.81549   1
   2   0  10 299.092 6.24108   1
   3   0  10 594.181 8.32605   1
   4   0  10 39.6957 0.84941   1
   5   0  10 119.372 2.13330  -2
   5   0  10 119.372 2.13330   1
   6   0  10 221.781 4.56934   1
   7   0  10 23.5019 0.70841   1
   0   1  24 13.6877 0.59922  -2
  -7   1  10 13.6877 0.59922   1
  -6   1  10 1.04324 0.29814   1
  -5   1  10 8.50786 0.44555   1
  -4   1  10 207.365 2.54094   1
  -3   1  10 50.1213 0.79171   1
  -2   1  10 184.661 2.94417  -2
  -2   1  10 184.661 2.94417   1
  -1   1  10 58.7708 0.90749   1
   0   1  10 37.9911 0.58211   1
   1   1  10 22.2457 0.45875   1
   2   1  10 246.410 2.93958   1
   3   1  10 10.6988 0.37060   1
   4   1  10 103.221 1.25567   1
   5   1  10 106.092 1.32924  -2
   5   1  10 106.092 1.32924   1
   6   1  10 0.31050 0.26155   1
   7   1  10 0.86919 0.21833   1
   0   2  24 5.60139 0.53121  -2
  -7   2  10 5.60139 0.53121   1
  -6   2  10 0.63449 0.31856   1
  -5   2  10 31.1150 0.65957   1
  -4   2  10 67.4206 0.92716   1
  -3   2  10 57.7987 0.78410   1
  -2   2  10 106.378 1.54805  -2
  -2   2  10 106.378 1.54805   1
  -1   2  10 191.463 2.33846   1
  -3   2   4 847.529 30.3382  -2
   0   2  10 847.529 30.3382   1
   1   2  10 2.78108 0.25490   1
   2   2  10 24.6459 0.53803   1
   3   2  10 80.8286 1.04828   1
   4   2  10 4.87153 0.28428   1
   5   2  10 1.12530 0.32098  -2
   5   2  10 1.12530 0.32098   1
   6   2  10 34.8976 0.86396   1
   7   2  10 14.4040 0.43109   1
   0   3  24 14.2561 0.73851  -2
  -7   3  10 14.2561 0.73851   1
  -6   3  10 0.58519 0.32020   1
  -5   3  10 358.776 4.34233   1
  -4   3  10 29.2279 0.56843   1
  -3   3  10 266.164 2.85683   1
  -2   3  10 28.5192 0.64754  -2
  -2   3  10 28.5192 0.64754   1
  -1   3  10 6.32536 0.31384   1
  -3   3   4 196.745 5.94242  -2
   0   3  10 196.745 5.94242   1
   1   3  10 168.394 1.86255   1
   2   3  10 352.835 3.54452   1
   3   3  10 1.77506 0.22344   1
   4   3  10 2.28467 0.26641   1
   5   3  10 194.879 2.59888  -2
   5   3  10 194.879 2.59888   1
   6   3  10 21.8298 0.55360   1
   7   3  10 0.21843 0.21940   1
   0   4  24 27.1301 1.09747  -2
  -7   4  10 27.1301 1.09747   1
  -6   4  10 161.511 2.92224   1
  -5   4  10 3.74437 0.32600   1
  -4   4  10 16.9761 0.49855   1
  -3   4  10 130.721 1.45704   1
  -2   4  10 255.777 2.85810  -2
  -2   4  10 255.777 2.85810   1
  -1   4  10 13.9443 0.37070   1
  -3   4   4 425.135 8.96610  -2
   0   4  10 425.135 8.96610   1
   1   4  10 17.7564 0.45606   1
   2   4  10 43.2012 0.66826   1
   3   4  10 46.9850 0.77416   1
   4   4  10 10.6460 0.39073   1
   5   4  10 14.9724 0.52177  -2
   5   4  10 14.9724 0.52177   1
   6   4  10 6.48665 0.34670   1
   7   4  10 51.2843 0.96750   1
   0   5  24 19.5037 0.80173  -2
  -7   5  10 19.5037 0.80173   1
  -6   5  10 0.34361 0.25887   1
  -5   5  10 182.473 2.47505   1
  -4   5  10 6.83118 0.35157   1
  -3   5  10 66.3151 0.96164   1
  -2   5  10 8.39795 0.45974  -2
  -2   5  10 8.39795 0.45974   1
  -1   5  10 25.2595 0.47156   1
  -3   5   4 20.0553 1.22202  -2
   0   5  10 20.0553 1.22202   1
   1   5  10 149.988 1.61889   1
   2   5  10 114.834 1.34934   1
   3   5  10 47.1099 0.75506   1
   4   5  10 13.5487 0.47139   1
   5   5  10 21.1356 0.68801  -2
   5   5  10 21.1356 0.68801   1
   6   5  10 105.402 1.51622   1
  -6   6  10 0.38638 0.28850   1
  -5   6  10 14.5040 0.49093   1
  -4   6  10 6.09808 0.46226   1
  -3   6  10 477.809 6.25509   1
  -2   6  10 77.9687 1.33208  -2
  -2   6  10 77.9687 1.33208   1
  -1   6  10 0.66684 0.23028   1
  -3   6   4 34.6447 1.79321  -2
   0   6  10 34.6447 1.79321   1
   1   6  10 12.5874 0.46689   1
   2   6  10 110.963 1.51162   1
   3   6  10 19.1294 0.53414   1
   4   6  10 250.820 3.01710   1
   5   6  10 1.48274 0.41420  -2
   5   6  10 1.48274 0.41420   1
   6   6  10 34.0502 0.87970   1
  -6   7  10 13.9855 0.59341   1
  -5   7  10 13.0586 0.45365   1
  -4   7  10 5.08002 0.34345   1
  -3   7  10 36.4475 0.67619   1
  -2   7  10 292.360 3.70591  -2
  -2   7  10 292.360 3.70591   1
  -1   7  10 50.7975 0.77699   1
  -3   7   4 8.18461 0.74323  -2
   0   7  10 8.18461 0.74323   1
   1   7  10 285.442 3.27327   1
   2   7  10 81.8807 1.25241   1
   3   7  10 343.235 4.40626   1
   4   7  10 1.66788 0.36803   1
   5   7  10 77.8869 1.48428  -2
   5   7  10 77.8869 1.48428   1
   6   7  10 57.0568 1.33124   1
  -5   8  10 0.48042 0.23099   1
  -4   8  10 35.4956 0.67764   1
  -3   8  10 55.4342 0.86939   1
  -2   8  10 77.1327 1.48309  -2
  -2   8  10 77.1327 1.48309   1
  -1   8  10 2.49986 0.27117   1
  -3   8   4 45.1395 1.04354  -2
   0   8  10 45.1395 1.04354   1
   1   8  10 43.6284 0.73886   1
   2   8  10 1.12249 0.27665   1
   3   8  10 75.1803 1.16615   1
   4   8  10 85.0317 1.63106   1
   5   8  10 9.39021 0.47035  -2
   5   8  10 9.39021 0.47035   1
  -5   9  10 12.6250 0.45601   1
  -4   9  10 1.08704 0.25015   1
  -3   9  10 80.6345 1.11449   1
  -2   9  10 89.3232 1.49943  -2
  -2   9  10 89.3232 1.49943   1
  -1   9  10 2.14345 0.26879   1
  -3   9   4 59.1038 1.14010  -2
   0   9  10 59.1038 1.14010   1
   1   9  10 37.9011 0.71089   1
   2   9  10 81.5058 1.24729   1
   3   9  10 56.1798 0.89854   1
   4   9  10 2.35624 0.26900   1
  -4  10  10 2.79243 0.24093   1
  -3  10  10 1.07601 0.25624   1
  -2  10  10 7.82358 0.45988  -2
  -2  10  10 7.82358 0.45988   1
  -1  10  10 51.9309 0.81119   1
  -3  10   4 18.1082 0.75161  -2
   0  10  10 18.1082 0.75161   1
   1  10  10 35.4117 0.65910   1
   2  10  10 0.46859 0.21578   1
   3  10  10 5.31942 0.37182   1
   4  10  10 4.04949 0.33640   1
  -3  11  10 4.37389 0.26378   1
  -2  11  10 -0.3543 0.54699  -2
  -2  11  10 -0.3543 0.54699   1
  -1  11  10 0.62628 0.19849   1
  -3  11   4 24.2270 0.72109  -2
   0  11  10 24.2270 0.72109   1
   1  11  10 2.42598 0.20920   1
   2  11  10 7.39253 0.34062   1
  -7   0  11 -0.4481 0.42510   1
  -6   0  11 0.11680 0.39968   1
  -1   0  19 0.18985 1.97672  -2
  -5   0  11 0.18985 1.97672   1
  -4   0  11 0.19790 0.28330   1
  -2   0  13 0.31723 0.60853  -2
  -3   0  11 0.31723 0.60853   1
  -2   0  11 -0.7706 0.24706   1
  -1   0  11 1.47035 0.74148   1
   0   0  11 0.23536 0.26414   1
   1   0  11 0.75830 0.28354   1
   4   0   1 0.23180 0.91720  -2
   2   0  11 0.23180 0.91720   1
   3   0  11 0.19740 0.31394   1
   4   0  11 -0.3060 0.29185   1
   5   0  11 0.02697 0.31640   1
   6   0  11 0.06123 0.32817   1
   7   0  11 -0.1622 0.29911   1
  -7   1  11 3.34790 0.36204   1
  -6   1  11 0.77428 0.29364   1
  -1   1  19 25.5868 1.16586  -2
  -5   1  11 25.5868 1.16586   1
  -4   1  11 49.4798 0.73491   1
  -2   1  13 96.1713 1.42647  -2
  -3   1  11 96.1713 1.42647   1
  -2   1  11 0.86930 0.18170   1
  -1   1  11 61.8549 0.94847   1
   0   1  11 116.688 1.37216   1
   1   1  11 263.691 2.92969   1
   4   1   1 116.929 2.07560  -2
   2   1  11 116.929 2.07560   1
   3   1  11 5.61753 0.28873   1
   4   1  11 7.66536 0.34851   1
   5   1  11 1.35905 0.30416   1
   6   1  11 10.2948 0.40493   1
   7   1  11 0.12377 0.21548   1
  -7   2  11 7.43114 0.49958   1
  -6   2  11 0.27263 0.29111   1
  -1   2  19 80.7505 2.01890  -2
  -5   2  11 80.7505 2.01890   1
  -4   2  11 1.50937 0.21116   1
  -2   2  13 96.4788 1.42093  -2
  -3   2  11 96.4788 1.42093   1
  -2   2  11 1.94820 0.20329   1
  -1   2  11 377.691 4.63561   1
   0   2  11 293.620 2.85087   1
   1   2  11 21.7703 0.54144   1
   4   2   1 59.6720 0.98321  -2
   2   2  11 59.6720 0.98321   1
   3   2  11 44.3520 0.71343   1
   4   2  11 2.32408 0.24955   1
   5   2  11 4.82526 0.28885   1
   6   2  11 57.5268 0.96931   1
   7   2  11 4.23703 0.24723   1
  -7   3  11 14.9087 0.55581   1
  -6   3  11 6.15835 0.47590   1
  -1   3  19 11.1639 1.24812  -2
  -5   3  11 11.1639 1.24812   1
  -4   3  11 8.13155 0.33415   1
  -2   3  13 23.8812 0.56490  -2
  -3   3  11 23.8812 0.56490   1
  -2   3  11 142.802 1.64102   1
  -1   3  11 0.29720 0.19956   1
   0   3  11 338.799 3.07937   1
   1   3  11 310.361 3.23639   1
   4   3   1 65.5437 1.04763  -2
   2   3  11 65.5437 1.04763   1
   3   3  11 105.098 1.37443   1
   4   3  11 3.21713 0.29079   1
   5   3  11 6.86644 0.37896   1
   6   3  11 97.6258 1.44555   1
   7   3  11 2.88705 0.22915   1
  -7   4  11 6.69435 0.41104   1
  -6   4  11 13.3394 0.56688   1
  -1   4  19 104.959 1.97045  -2
  -5   4  11 104.959 1.97045   1
  -4   4  11 3.42446 0.31838   1
  -2   4  13 28.2104 0.79890  -2
  -3   4  11 28.2104 0.79890   1
  -2   4  11 81.9680 0.96966   1
  -1   4  11 347.996 3.17697   1
   0   4  11 76.3855 0.94843   1
   1   4  11 171.648 1.97075   1
   4   4   1 20.1266 0.59079  -2
   2   4  11 20.1266 0.59079   1
   3   4  11 18.3439 0.46635   1
   4   4  11 136.043 1.66086   1
   5   4  11 -0.0344 0.24636   1
   6   4  11 8.15750 0.42062   1
  -6   5  11 0.03652 0.25748   1
  -1   5  19 26.3178 0.99578  -2
  -5   5  11 26.3178 0.99578   1
  -4   5  11 0.54913 0.25502   1
  -2   5  13 508.898 5.96096  -2
  -3   5  11 508.898 5.96096   1
  -2   5  11 8.96175 0.39437   1
  -1   5  11 -0.0558 0.19411   1
   0   5  11 61.7065 0.83178   1
   1   5  11 109.432 1.46310   1
   4   5   1 14.9911 0.59791  -2
   2   5  11 14.9911 0.59791   1
   3   5  11 158.011 1.87530   1
   4   5  11 63.7753 1.05378   1
   5   5  11 5.12407 0.35390   1
   6   5  11 13.3769 0.45998   1
  -6   6  11 -0.1730 0.27268   1
  -1   6  19 -2.0352 2.08114  -2
  -5   6  11 -2.0352 2.08114   1
  -4   6  11 5.05822 0.35301   1
  -2   6  13 17.6292 0.62901  -2
  -3   6  11 17.6292 0.62901   1
  -2   6  11 62.0820 0.89996   1
  -1   6  11 15.0291 0.43383   1
   0   6  11 5.97135 0.32190   1
   1   6  11 22.0022 0.61045   1
   4   6   1 24.5847 0.65008  -2
   2   6  11 24.5847 0.65008   1
   3   6  11 8.08560 0.41944   1
   4   6  11 70.3726 1.25565   1
   5   6  11 10.0773 0.52136   1
   6   6  11 7.62532 0.46604   1
  -6   7  11 -0.0490 0.29862   1
  -1   7  19 0.90109 0.64621  -2
  -5   7  11 0.90109 0.64621   1
  -4   7  11 38.0678 0.73936   1
  -2   7  13 66.4043 1.31730  -2
  -3   7  11 66.4043 1.31730   1
  -2   7  11 1.39518 0.23470   1
  -1   7  11 20.2186 0.49583   1
   0   7  11 15.9780 0.45787   1
   1   7  11 3.06297 0.28163   1
   4   7   1 86.4531 1.50883  -2
   2   7  11 86.4531 1.50883   1
   3   7  11 11.7245 0.49947   1
   4   7  11 12.0585 0.59866   1
   5   7  11 10.8306 0.51299   1
  -1   8  19 4.60708 0.82349  -2
  -5   8  11 4.60708 0.82349   1
  -4   8  11 0.14198 0.22346   1
  -2   8  13 8.90055 0.57380  -2
  -3   8  11 8.90055 0.57380   1
  -2   8  11 58.8078 0.92091   1
  -1   8  11 0.12194 0.27358   1
   0   8  11 1.83795 0.25279   1
   1   8  11 82.3159 1.19095   1
   4   8   1 10.5421 0.65839  -2
   2   8  11 10.5421 0.65839   1
   3   8  11 0.12086 0.29671   1
   4   8  11 1.11604 0.28764   1
   5   8  11 2.84285 0.27689   1
  -5   9  11 15.5337 0.46358   1
  -4   9  11 2.32462 0.26538   1
  -2   9  13 27.4801 0.71901  -2
  -3   9  11 27.4801 0.71901   1
  -2   9  11 10.0803 0.53915   1
  -1   9  11 0.11150 0.24099   1
   0   9  11 17.1545 0.47834   1
   1   9  11 40.3423 0.79504   1
   4   9   1 4.82899 0.55628  -2
   2   9  11 4.82899 0.55628   1
   3   9  11 29.9084 0.63151   1
   4   9  11 1.19023 0.26460   1
  -4  10  11 40.1234 0.78058   1
  -2  10  13 1.70142 0.44540  -2
  -3  10  11 1.70142 0.44540   1
  -2  10  11 18.0559 0.45717   1
  -1  10  11 14.4424 0.41257   1
   0  10  11 33.8071 0.60332   1
   1  10  11 9.03353 0.37572   1
   4  10   1 23.1893 0.66676  -2
   2  10  11 23.1893 0.66676   1
   3  10  11 15.0060 0.57514   1
  -2  11  11 1.79845 0.23205   1
  -1  11  11 7.44760 0.32366   1
   0  11  11 5.11415 0.31745   1
   1  11  11 1.39321 0.22865   1
   4  11   1 5.82229 0.46610  -2
   2  11  11 5.82229 0.46610   1
  -7   0  12 1.49521 0.36376   1
  -1   0  22 11.6350 0.96221  -2
  -6   0  12 11.6350 0.96221   1
  -5   0  12 0.01635 0.34227   1
  -4   0  12 44.0216 0.96870   1
  -3   0  12 74.0504 1.50312   1
  -2   0  12 80.5309 1.39939   1
  -3   0   8 29.3982 1.14039  -2
  -1   0  12 29.3982 1.14039   1
   0   0  12 88.4966 1.60623   1
   1   0  12 76.8920 2.14725   1
   2   0  12 155.023 2.68203   1
   3   0  12 416.465 5.77231   1
   4   0  12 4.55923 0.35542   1
   5   0  12 1.05799 0.30695   1
   6   0  12 0.35046 0.38885  -2
   6   0  12 0.35046 0.38885   1
   7   0  12 2.61497 0.32806   1
  -7   1  12 18.2299 0.55116   1
  -1   1  22 45.3803 1.12909  -2
  -6   1  12 45.3803 1.12909   1
  -5   1  12 6.21523 0.31064   1
  -4   1  12 1.60150 0.22331   1
  -3   1  12 132.355 1.61185   1
  -2   1  12 1.52606 0.19869   1
  -3   1   8 17.8795 0.58894  -2
  -1   1  12 17.8795 0.58894   1
   0   1  12 20.0713 0.41715   1
  -4   1   2 39.4989 2.41279  -2
   1   1  12 39.4989 2.41279   1
   2   1  12 10.8213 0.37398   1
   3   1  12 4.62959 0.27737   1
   4   1  12 2.60281 0.24516   1
   5   1  12 176.938 2.00033   1
   6   1  12 5.68925 0.33949  -2
   6   1  12 5.68925 0.33949   1
   7   1  12 12.5261 0.40656   1
  -7   2  12 2.34949 0.28978   1
  -1   2  22 13.9947 0.86782  -2
  -6   2  12 13.9947 0.86782   1
  -5   2  12 3.42760 0.29329   1
  -4   2  12 225.535 2.48512   1
  -3   2  12 10.2497 0.36905   1
  -2   2  12 32.5660 0.57347   1
  -3   2   8 69.3536 1.15872  -2
  -1   2  12 69.3536 1.15872   1
   0   2  12 17.9435 0.40146   1
  -4   2   2 294.796 6.50973  -2
   1   2  12 294.796 6.50973   1
   2   2  12 144.003 1.79901   1
   3   2  12 32.7693 0.68349   1
   4   2  12 92.8751 1.30654   1
   5   2  12 28.2944 0.60126   1
   6   2  12 0.15687 0.23706  -2
   6   2  12 0.15687 0.23706   1
   7   2  12 9.99000 0.46183   1
  -7   3  12 0.75495 0.28518   1
  -1   3  22 7.26982 0.50830  -2
  -6   3  12 7.26982 0.50830   1
  -5   3  12 8.89001 0.38691   1
  -4   3  12 8.67739 0.34343   1
  -3   3  12 8.30669 0.34644   1
  -2   3  12 36.0028 0.59812   1
  -3   3   8 67.5017 0.96387  -2
  -1   3  12 67.5017 0.96387   1
   0   3  12 51.0168 0.70795   1
  -4   3   2 159.868 4.45376  -2
   1   3  12 159.868 4.45376   1
   2   3  12 42.3615 0.74586   1
   3   3  12 189.589 2.30518   1
   4   3  12 6.27432 0.34482   1
   5   3  12 55.7146 0.96248   1
   6   3  12 9.01374 0.36192  -2
   6   3  12 9.01374 0.36192   1
  -7   4  12 61.9840 1.22282   1
  -1   4  22 10.6147 0.54264  -2
  -6   4  12 10.6147 0.54264   1
  -5   4  12 79.2184 1.22082   1
  -4   4  12 93.6852 1.36940   1
  -3   4  12 49.7683 0.79541   1
  -2   4  12 28.3570 0.51932   1
  -3   4   8 107.055 1.26838  -2
  -1   4  12 107.055 1.26838   1
   0   4  12 17.2465 0.47246   1
  -4   4   2 53.4417 1.74649  -2
   1   4  12 53.4417 1.74649   1
   2   4  12 142.531 1.79939   1
   3   4  12 603.291 6.40855   1
   4   4  12 56.6490 0.88281   1
   5   4  12 21.8754 0.63605   1
   6   4  12 2.54311 0.30136  -2
   6   4  12 2.54311 0.30136   1
  -1   5  22 1.33120 0.44279  -2
  -6   5  12 1.33120 0.44279   1
  -5   5  12 28.6902 0.74507   1
  -4   5  12 4.92939 0.38650   1
  -3   5  12 81.4354 1.17813   1
  -2   5  12 52.9151 0.78250   1
  -3   5   8 7.56895 0.56947  -2
  -1   5  12 7.56895 0.56947   1
   0   5  12 269.197 2.85854   1
  -4   5   2 160.011 3.44622  -2
   1   5  12 160.011 3.44622   1
   2   5  12 12.7212 0.46395   1
   3   5  12 14.2657 0.48135   1
   4   5  12 1.65547 0.27332   1
   5   5  12 5.75108 0.44014   1
   6   5  12 5.91872 0.52503  -2
   6   5  12 5.91872 0.52503   1
  -1   6  22 83.9596 1.88904  -2
  -6   6  12 83.9596 1.88904   1
  -5   6  12 2.69981 0.26287   1
  -4   6  12 9.79136 0.46233   1
  -3   6  12 420.008 4.99575   1
  -2   6  12 4.25419 0.31597   1
  -3   6   8 34.7006 0.73825  -2
  -1   6  12 34.7006 0.73825   1
   0   6  12 49.5824 0.75652   1
  -4   6   2 4.70086 0.89141  -2
   1   6  12 4.70086 0.89141   1
   2   6  12 14.4132 0.51158   1
   3   6  12 50.3875 1.16997   1
   4   6  12 36.6373 0.94132   1
   5   6  12 20.4027 0.67104   1
   6   6  12 2.80127 0.32582  -2
   6   6  12 2.80127 0.32582   1
  -1   7  22 28.0362 0.96606  -2
  -6   7  12 28.0362 0.96606   1
  -5   7  12 2.90088 0.25540   1
  -4   7  12 45.9569 0.87150   1
  -3   7  12 10.1005 0.39783   1
  -2   7  12 5.33835 0.32649   1
  -3   7   8 75.0300 1.33811  -2
  -1   7  12 75.0300 1.33811   1
   0   7  12 19.7220 0.51701   1
  -4   7   2 2.41902 0.74827  -2
   1   7  12 2.41902 0.74827   1
   2   7  12 1.58075 0.31852   1
   3   7  12 129.791 1.88280   1
   4   7  12 58.5042 1.44991   1
   5   7  12 33.7024 1.01346   1
  -5   8  12 0.52721 0.24528   1
  -4   8  12 18.3504 0.47869   1
  -3   8  12 60.7495 1.02134   1
  -2   8  12 14.3646 0.50040   1
  -3   8   8 47.2408 1.03870  -2
  -1   8  12 47.2408 1.03870   1
   0   8  12 24.1888 0.54120   1
  -4   8   2 109.108 2.04372  -2
   1   8  12 109.108 2.04372   1
   2   8  12 2.34851 0.29849   1
   3   8  12 5.62416 0.34621   1
   4   8  12 28.7494 0.71272   1
   5   8  12 45.0186 0.86076   1
  -4   9  12 9.31429 0.42215   1
  -3   9  12 4.68471 0.27680   1
  -2   9  12 3.54078 0.24915   1
  -3   9   8 82.2988 1.91897  -2
  -1   9  12 82.2988 1.91897   1
   0   9  12 3.31826 0.28192   1
  -4   9   2 28.6994 1.66699  -2
   1   9  12 28.6994 1.66699   1
   2   9  12 27.6770 0.63637   1
   3   9  12 11.2060 0.41447   1
   4   9  12 0.55806 0.22920   1
  -3  10  12 -0.0242 0.22935   1
  -2  10  12 0.80683 0.19655   1
  -3  10   8 6.49050 0.51989  -2
  -1  10  12 6.49050 0.51989   1
   0  10  12 0.99904 0.21963   1
  -4  10   2 2.64546 0.46754  -2
   1  10  12 2.64546 0.46754   1
   2  10  12 10.1177 0.37826   1
   3  10  12 42.5505 0.85904   1
  -2  11  12 1.55517 0.21769   1
  -3  11   8 26.2309 0.63889  -2
  -1  11  12 26.2309 0.63889   1
   0  11  12 0.35857 0.18521   1
  -4  11   2 15.1453 0.56432  -2
   1  11  12 15.1453 0.56432   1
  -7   0  13 -0.3047 0.46014   1
  -6   0  13 -0.7302 0.49668   1
  -5   0  13 0.65547 0.47167   1
  -2   0  17 3.07935 1.88449  -2
  -4   0  13 3.07935 1.88449   1
  -3   0  13 0.16777 0.28914   1
  -3   0  11 -0.3460 0.56544  -2
  -2   0  13 -0.3460 0.56544   1
  -1   0  13 -0.2679 0.26663   1
   0   0  13 0.92473 0.24816   1
   1   0  13 -0.0714 0.27077   1
   2   0  13 0.38219 0.30252   1
   5   0   3 2.10989 0.64361  -2
   3   0  13 2.10989 0.64361   1
   4   0  13 0.15273 0.29611   1
   5   0  13 -0.0298 0.28288   1
   6   0  13 0.02221 0.30615   1
  -7   1  13 23.4268 0.59559   1
  -6   1  13 1.02427 0.26291   1
  -5   1  13 5.00488 0.32618   1
  -2   1  17 0.70920 1.44193  -2
  -4   1  13 0.70920 1.44193   1
  -3   1  13 153.368 1.86357   1
  -3   1  11 137.050 1.87193  -2
  -2   1  13 137.050 1.87193   1
  -1   1  13 78.6336 0.97678   1
   0   1  13 -0.0265 0.19010   1
   1   1  13 1.50192 0.21832   1
   2   1  13 3.53358 0.26629   1
   5   1   3 98.6316 1.62928  -2
   3   1  13 98.6316 1.62928   1
   4   1  13 52.4996 0.75776   1
   5   1  13 0.66190 0.22879   1
   6   1  13 5.22576 0.30444   1
  -7   2  13 8.63108 0.44411   1
  -6   2  13 22.7960 0.62529   1
  -5   2  13 24.9929 0.56704   1
  -2   2  17 254.687 9.10183  -2
  -4   2  13 254.687 9.10183   1
  -3   2  13 9.46097 0.42604   1
  -3   2  11 231.926 2.64390  -2
  -2   2  13 231.926 2.64390   1
  -1   2  13 3.30103 0.22242   1
   0   2  13 96.5337 1.01923   1
   1   2  13 93.4849 1.05071   1
   2   2  13 53.1966 0.85112   1
   5   2   3 61.2702 1.05613  -2
   3   2  13 61.2702 1.05613   1
   4   2  13 44.5323 0.76142   1
   5   2  13 0.20040 0.22113   1
   6   2  13 0.16234 0.22271   1
  -7   3  13 15.3365 0.48052   1
  -6   3  13 29.4929 0.71404   1
  -5   3  13 10.1789 0.41330   1
  -2   3  17 54.9182 2.46879  -2
  -4   3  13 54.9182 2.46879   1
  -3   3  13 75.3250 1.00155   1
  -3   3  11 9.11296 0.47603  -2
  -2   3  13 9.11296 0.47603   1
  -1   3  13 111.491 1.23335   1
   0   3  13 4.54370 0.25896   1
   1   3  13 14.2320 0.43646   1
   2   3  13 0.72706 0.27721   1
   5   3   3 244.163 3.30475  -2
   3   3  13 244.163 3.30475   1
   4   3  13 9.38210 0.42570   1
   5   3  13 5.63719 0.33120   1
   6   3  13 46.0951 0.85509   1
  -6   4  13 3.88167 0.29487   1
  -5   4  13 3.96885 0.29726   1
  -2   4  17 11.6898 1.34305  -2
  -4   4  13 11.6898 1.34305   1
  -3   4  13 6.16291 0.31010   1
  -3   4  11 39.4625 0.82461  -2
  -2   4  13 39.4625 0.82461   1
  -1   4  13 0.56905 0.21135   1
   0   4  13 91.7586 1.23723   1
   1   4  13 12.5987 0.42999   1
   2   4  13 190.623 2.45015   1
   5   4   3 23.1353 0.68843  -2
   3   4  13 23.1353 0.68843   1
   4   4  13 1.21621 0.23024   1
   5   4  13 2.55409 0.26550   1
   6   4  13 12.4175 0.42576   1
  -6   5  13 2.15068 0.26688   1
  -5   5  13 0.18916 0.23955   1
  -2   5  17 11.3431 1.76828  -2
  -4   5  13 11.3431 1.76828   1
  -3   5  13 83.5587 1.11910   1
  -3   5  11 181.599 2.15971  -2
  -2   5  13 181.599 2.15971   1
  -1   5  13 31.0039 0.60709   1
   0   5  13 441.149 4.65168   1
   1   5  13 26.7792 0.57937   1
   2   5  13 171.351 2.26120   1
   5   5   3 110.003 1.72219  -2
   3   5  13 110.003 1.72219   1
   4   5  13 5.67641 0.34652   1
   5   5  13 4.72928 0.30679   1
   6   5  13 8.61421 0.40215   1
  -6   6  13 0.58089 0.25620   1
  -5   6  13 14.7022 0.48980   1
  -2   6  17 123.258 4.60176  -2
  -4   6  13 123.258 4.60176   1
  -3   6  13 11.5162 0.60921   1
  -3   6  11 35.4475 0.79368  -2
  -2   6  13 35.4475 0.79368   1
  -1   6  13 2.42520 0.27125   1
   0   6  13 1.68262 0.25532   1
   1   6  13 175.445 2.58187   1
   2   6  13 16.4109 0.57285   1
   5   6   3 51.1291 1.02798  -2
   3   6  13 51.1291 1.02798   1
   4   6  13 4.18888 0.39881   1
   5   6  13 16.7475 0.59165   1
  -5   7  13 0.76647 0.22176   1
  -2   7  17 14.3567 0.90651  -2
  -4   7  13 14.3567 0.90651   1
  -3   7  13 16.2009 0.46397   1
  -3   7  11 95.7787 1.54914  -2
  -2   7  13 95.7787 1.54914   1
  -1   7  13 33.5507 0.72357   1
   0   7  13 -0.0836 0.24793   1
   1   7  13 0.09116 0.27179   1
   2   7  13 22.9249 0.64252   1
   5   7   3 13.3119 0.76489  -2
   3   7  13 13.3119 0.76489   1
   4   7  13 5.29034 0.39473   1
   5   7  13 5.42974 0.33696   1
  -5   8  13 0.21015 0.22750   1
  -2   8  17 8.04880 0.84950  -2
  -4   8  13 8.04880 0.84950   1
  -3   8  13 10.3088 0.39178   1
  -3   8  11 25.9708 0.70617  -2
  -2   8  13 25.9708 0.70617   1
  -1   8  13 59.1041 0.99608   1
   0   8  13 12.4559 0.45192   1
   1   8  13 3.19133 0.31820   1
   2   8  13 18.1065 0.63575   1
   5   8   3 0.07787 0.63732  -2
   3   8  13 0.07787 0.63732   1
   4   8  13 0.45665 0.26796   1
  -2   9  17 21.4946 0.83779  -2
  -4   9  13 21.4946 0.83779   1
  -3   9  13 27.2100 0.58646   1
  -3   9  11 9.80388 0.48896  -2
  -2   9  13 9.80388 0.48896   1
  -1   9  13 0.10526 0.23652   1
   0   9  13 21.4646 0.64088   1
   1   9  13 0.34198 0.24075   1
   2   9  13 -0.0378 0.20556   1
   5   9   3 4.95049 0.49550  -2
   3   9  13 4.95049 0.49550   1
   4   9  13 1.24824 0.28541   1
  -3  10  13 7.63930 0.36232   1
  -3  10  11 3.47597 0.39244  -2
  -2  10  13 3.47597 0.39244   1
  -1  10  13 0.20461 0.19673   1
   0  10  13 3.15679 0.30768   1
   1  10  13 10.6879 0.42906   1
   2  10  13 8.18132 0.37880   1
   5  10   3 11.9629 0.53995  -2
   3  10  13 11.9629 0.53995   1
  -1  11  13 0.49495 0.17218   1
   0  11  13 0.03896 0.18960   1
   1  11  13 0.91457 0.19866   1
  -7   0  14 -0.2441 0.32178   1
  -6   0  14 5.13793 0.61149   1
  -2   0  20 3.06029 0.60176  -2
  -5   0  14 3.06029 0.60176   1
  -4   0  14 17.9116 0.66780   1
  -3   0  14 6.39425 0.46817   1
  -2   0  14 6.47767 0.41749   1
  -1   0  14 81.0108 1.35793   1
  -4   0   6 22.1664 0.98308  -2
   0   0  14 22.1664 0.98308   1
   1   0  14 24.6617 0.69272   1
   5   0   0 30.5378 1.18754  -2
   2   0  14 30.5378 1.18754   1
   3   0  14 0.93015 0.30996   1
   4   0  14 15.1299 0.63035   1
   5   0  14 14.2088 0.76297   1
   6   0  14 18.8325 0.72810   1
  -7   1  14 0.55005 0.23391   1
  -6   1  14 77.2020 1.37012   1
  -2   1  20 16.8472 0.52446  -2
  -5   1  14 16.8472 0.52446   1
  -4   1  14 19.3582 0.48112   1
  -3   1  14 1.51773 0.22368   1
  -2   1  14 60.9373 0.88126   1
  -1   1  14 152.586 1.66482   1
  -4   1   6 26.9179 0.63193  -2
   0   1  14 26.9179 0.63193   1
   1   1  14 47.9215 0.74968   1
   5   1   0 760.717 12.4202  -2
   2   1  14 760.717 12.4202   1
   3   1  14 75.8616 1.05778   1
   4   1  14 34.3597 0.62695   1
   5   1  14 0.39804 0.25791   1
   6   1  14 7.36442 0.35162   1
  -7   2  14 3.51948 0.27842   1
  -6   2  14 5.87241 0.36035   1
  -2   2  20 9.44805 0.49514  -2
  -5   2  14 9.44805 0.49514   1
  -4   2  14 45.3075 0.73459   1
  -3   2  14 19.1155 0.46805   1
  -2   2  14 52.8312 0.80753   1
  -1   2  14 14.6236 0.39811   1
  -4   2   6 30.5609 0.66935  -2
   0   2  14 30.5609 0.66935   1
   1   2  14 198.343 2.02984   1
   5   2   0 157.345 2.68319  -2
   2   2  14 157.345 2.68319   1
   3   2  14 67.4886 1.09189   1
   4   2  14 41.8069 0.88982   1
   5   2  14 0.57648 0.25924   1
   6   2  14 10.7406 0.39106   1
  -6   3  14 10.8681 0.46064   1
  -2   3  20 1.32181 0.42511  -2
  -5   3  14 1.32181 0.42511   1
  -4   3  14 24.6111 0.53615   1
  -3   3  14 1.31300 0.22926   1
  -2   3  14 6.16111 0.35025   1
  -1   3  14 7.10992 0.30963   1
  -4   3   6 57.1403 0.93541  -2
   0   3  14 57.1403 0.93541   1
   1   3  14 39.5664 0.68694   1
   5   3   0 91.9014 2.91482  -2
   2   3  14 91.9014 2.91482   1
   3   3  14 11.7276 0.49721   1
   4   3  14 19.2469 0.54786   1
   5   3  14 4.97728 0.28810   1
   6   3  14 12.0696 0.39000   1
  -6   4  14 0.76855 0.24749   1
  -2   4  20 36.4110 1.20601  -2
  -5   4  14 36.4110 1.20601   1
  -4   4  14 21.9839 0.51983   1
  -3   4  14 1.23169 0.23338   1
  -2   4  14 111.583 1.31893   1
  -1   4  14 1.52148 0.25387   1
  -4   4   6 155.753 3.15527  -2
   0   4  14 155.753 3.15527   1
   1   4  14 23.3606 0.57969   1
   5   4   0 288.214 4.11746  -2
   2   4  14 288.214 4.11746   1
   3   4  14 360.058 4.17231   1
   4   4  14 14.2586 0.49378   1
   5   4  14 1.42508 0.21702   1
   6   4  14 6.03816 0.33148   1
  -6   5  14 9.26014 0.41361   1
  -2   5  20 62.9982 1.07903  -2
  -5   5  14 62.9982 1.07903   1
  -4   5  14 19.9587 0.58102   1
  -3   5  14 44.7613 0.74412   1
  -2   5  14 47.3837 0.73643   1
  -1   5  14 3.03051 0.28707   1
  -4   5   6 28.8445 0.86789  -2
   0   5  14 28.8445 0.86789   1
   1   5  14 71.4403 1.15069   1
   5   5   0 423.390 5.68843  -2
   2   5  14 423.390 5.68843   1
   3   5  14 1.50918 0.28005   1
   4   5  14 52.8387 1.01853   1
   5   5  14 8.32041 0.47516   1
  -6   6  14 0.44080 0.24577   1
  -2   6  20 3.28065 0.38131  -2
  -5   6  14 3.28065 0.38131   1
  -4   6  14 45.6763 0.96914   1
  -3   6  14 16.5068 0.51057   1
  -2   6  14 15.9267 0.48094   1
  -1   6  14 65.6736 0.98974   1
  -4   6   6 51.8916 1.03091  -2
   0   6  14 51.8916 1.03091   1
   1   6  14 36.4380 0.86933   1
   5   6   0 59.2546 1.34388  -2
   2   6  14 59.2546 1.34388   1
   3   6  14 2.67561 0.29856   1
   4   6  14 20.0364 0.66387   1
   5   6  14 21.6009 0.78024   1
  -2   7  20 142.051 2.88064  -2
  -5   7  14 142.051 2.88064   1
  -4   7  14 2.83041 0.25293   1
  -3   7  14 40.9432 0.72275   1
  -2   7  14 8.49943 0.39500   1
  -1   7  14 4.09090 0.32348   1
  -4   7   6 35.5542 0.98644  -2
   0   7  14 35.5542 0.98644   1
   1   7  14 5.78799 0.33937   1
   5   7   0 13.4913 0.89220  -2
   2   7  14 13.4913 0.89220   1
   3   7  14 4.95021 0.34651   1
   4   7  14 3.59371 0.30839   1
   5   7  14 -0.1509 0.28627   1
  -2   8  20 0.69860 0.45634  -2
  -5   8  14 0.69860 0.45634   1
  -4   8  14 4.00552 0.31308   1
  -3   8  14 6.48707 0.32411   1
  -2   8  14 92.2188 1.67513   1
  -1   8  14 11.1453 0.47763   1
  -4   8   6 10.4529 0.63650  -2
   0   8  14 10.4529 0.63650   1
   1   8  14 3.72893 0.35816   1
   5   8   0 39.4155 1.01128  -2
   2   8  14 39.4155 1.01128   1
   3   8  14 9.26069 0.39732   1
   4   8  14 31.6558 0.80093   1
  -4   9  14 2.10063 0.23786   1
  -3   9  14 0.52242 1.63343  -2
  -3   9  14 0.52242 1.63343   1
  -2   9  14 0.56393 0.20502   1
  -1   9  14 12.4639 0.42352   1
  -4   9   6 5.66484 0.51491  -2
   0   9  14 5.66484 0.51491   1
   1   9  14 8.31958 0.41165   1
   5   9   0 25.9884 0.84197  -2
   2   9  14 25.9884 0.84197   1
   3   9  14 0.09922 0.24055   1
  -3  10  14 33.7151 0.63841   1
  -2  10  14 27.0550 0.51578   1
  -1  10  14 2.36777 0.21460   1
  -4  10   6 10.2414 0.53919  -2
   0  10  14 10.2414 0.53919   1
   1  10  14 2.11709 0.22859   1
   5  10   0 -0.9525 0.59310  -2
   2  10  14 -0.9525 0.59310   1
  -7   0  15 -0.1608 0.33769   1
  -6   0  15 -0.1296 0.36224   1
  -5   0  15 0.02159 0.29419   1
  -4   0  15 0.78060 0.30624   1
  -3   0  15 0.12019 0.32433   1
  -2   0  15 0.14427 0.35791   1
  -4   0   9 -0.2150 0.57179  -2
  -1   0  15 -0.2150 0.57179   1
   0   0  15 -0.0583 0.26617   1
   1   0  15 -0.1039 0.29417   1
   2   0  15 0.56139 0.29521   1
   3   0  15 -0.2609 0.29703   1
   6   0   5 -0.2093 0.65660  -2
   4   0  15 -0.2093 0.65660   1
   5   0  15 -0.2022 0.29410   1
   6   0  15 -0.3075 0.37001   1
  -7   1  15 2.54842 0.26227   1
  -6   1  15 7.73576 0.41295   1
  -5   1  15 -0.2210 0.21599   1
  -4   1  15 6.96133 0.34404   1
  -3   1  15 39.8744 2.89791  -2
  -3   1  15 39.8744 2.89791   1
  -2   1  15 4.50532 0.30548   1
  -4   1   9 4.56503 0.44760  -2
  -1   1  15 4.56503 0.44760   1
   0   1  15 2.07200 0.21759   1
   1   1  15 1.51610 0.23241   1
   2   1  15 12.6565 0.45444   1
   3   1  15 0.75330 0.22431   1
   6   1   5 26.4789 0.72268  -2
   4   1  15 26.4789 0.72268   1
   5   1  15 17.7901 0.46220   1
   6   1  15 1.17440 0.21837   1
  -2   2  23 29.9111 2.04808  -2
  -6   2  15 29.9111 2.04808   1
  -5   2  15 10.1081 0.41671   1
  -4   2  15 34.8101 0.64080   1
  -3   2  15 25.9436 1.33457  -2
  -3   2  15 25.9436 1.33457   1
  -2   2  15 114.035 1.46010   1
  -4   2   9 65.1225 1.09261  -2
  -1   2  15 65.1225 1.09261   1
   0   2  15 67.5761 0.83482   1
   1   2  15 25.0145 0.66889   1
   2   2  15 12.6686 0.45793   1
   3   2  15 32.4990 0.68120   1
   6   2   5 69.0932 1.07372  -2
   4   2  15 69.0932 1.07372   1
   5   2  15 6.05572 0.30355   1
   6   2  15 0.23330 0.20619   1
  -2   3  23 10.9484 1.44451  -2
  -6   3  15 10.9484 1.44451   1
  -5   3  15 14.9755 0.53992   1
  -4   3  15 80.3329 1.09302   1
  -3   3  15 520.494 16.6231  -2
  -3   3  15 520.494 16.6231   1
  -2   3  15 12.2525 0.41894   1
  -4   3   9 104.635 1.68212  -2
  -1   3  15 104.635 1.68212   1
   0   3  15 0.68496 0.25423   1
   1   3  15 5.17931 0.33478   1
   2   3  15 9.51550 0.38843   1
   3   3  15 -0.1375 0.25476   1
   6   3   5 4.41649 0.44230  -2
   4   3  15 4.41649 0.44230   1
   5   3  15 2.42475 0.21713   1
   6   3  15 0.24967 0.19059   1
  -6   4  15 0.97854 0.23847   1
  -5   4  15 4.19372 0.28204   1
  -4   4  15 2.24709 0.24685   1
  -3   4  15 23.5718 1.97167  -2
  -3   4  15 23.5718 1.97167   1
  -2   4  15 1.37473 0.23342   1
  -4   4   9 93.2882 1.28077  -2
  -1   4  15 93.2882 1.28077   1
   0   4  15 1.47008 0.28541   1
   1   4  15 6.52774 0.38427   1
   2   4  15 9.98864 0.45123   1
   3   4  15 26.2189 0.73702   1
   6   4   5 15.7143 0.70352  -2
   4   4  15 15.7143 0.70352   1
   5   4  15 5.55054 0.27239   1
   6   4  15 0.30807 0.21625   1
  -6   5  15 1.39484 0.22689   1
  -5   5  15 0.40183 0.22021   1
  -4   5  15 0.30454 0.25145   1
  -3   5  15 13.8156 2.00910  -2
  -3   5  15 13.8156 2.00910   1
  -2   5  15 2.52557 0.26416   1
  -4   5   9 64.1354 1.20295  -2
  -1   5  15 64.1354 1.20295   1
   0   5  15 176.365 2.05744   1
   1   5  15 57.2729 1.15036   1
   2   5  15 15.5813 0.52029   1
   3   5  15 75.7768 1.22611   1
   6   5   5 7.46165 0.48463  -2
   4   5  15 7.46165 0.48463   1
   5   5  15 7.81703 0.36144   1
  -5   6  15 -0.0103 0.23807   1
  -4   6  15 7.06975 0.36629   1
  -3   6  15 1.91105 1.04502  -2
  -3   6  15 1.91105 1.04502   1
  -2   6  15 18.9549 0.48929   1
  -4   6   9 25.1902 0.70514  -2
  -1   6  15 25.1902 0.70514   1
   0   6  15 4.45401 0.31746   1
   1   6  15 72.0180 1.31736   1
   2   6  15 0.48306 0.32198   1
   3   6  15 15.7665 0.55977   1
   6   6   5 45.9742 0.94863  -2
   4   6  15 45.9742 0.94863   1
   5   6  15 35.1063 0.72502   1
  -5   7  15 7.38416 0.36449   1
  -4   7  15 0.63753 0.25910   1
  -3   7  15 2.44241 0.95064  -2
  -3   7  15 2.44241 0.95064   1
  -2   7  15 12.1877 0.48334   1
  -4   7   9 14.0084 0.59894  -2
  -1   7  15 14.0084 0.59894   1
   0   7  15 6.04427 0.32298   1
   1   7  15 2.21883 0.30274   1
   2   7  15 0.67842 0.28941   1
   3   7  15 0.36869 0.23695   1
   6   7   5 6.94351 0.70864  -2
   4   7  15 6.94351 0.70864   1
  -4   8  15 6.88979 0.40194   1
  -3   8  15 1.33631 0.62067  -2
  -3   8  15 1.33631 0.62067   1
  -2   8  15 9.84404 0.39613   1
  -4   8   9 43.9257 2.08491  -2
  -1   8  15 43.9257 2.08491   1
   0   8  15 21.5780 0.51998   1
   1   8  15 0.31001 0.32213   1
   2   8  15 6.47912 0.39285   1
   3   8  15 3.79122 0.27959   1
   6   8   5 34.7846 1.11201  -2
   4   8  15 34.7846 1.11201   1
  -3   9  15 1.57513 0.90193  -2
  -3   9  15 1.57513 0.90193   1
  -2   9  15 26.1971 0.53280   1
  -4   9   9 16.7670 0.53369  -2
  -1   9  15 16.7670 0.53369   1
   0   9  15 2.04918 0.26215   1
   1   9  15 0.51220 0.23084   1
   2   9  15 18.8452 0.47143   1
   3   9  15 14.1581 0.47742   1
  -2  10  15 0.11061 0.18469   1
  -4  10   9 0.89287 0.42436  -2
  -1  10  15 0.89287 0.42436   1
   0  10  15 0.04216 0.20060   1
   1  10  15 2.18520 0.23869   1
   2  10  15 4.30769 0.24657   1
  -2   0  24 10.3925 2.04266  -2
  -6   0  16 10.3925 2.04266   1
  -5   0  16 109.077 2.41106   1
  -3   0  18 48.6979 1.30262  -2
  -4   0  16 48.6979 1.30262   1
  -3   0  16 36.5642 1.01305   1
  -2   0  16 359.117 6.06175   1
  -1   0  16 387.372 5.84395   1
   0   0  16 1.34414 0.31083   1
  -5   0   4 23.2911 1.24083  -2
   1   0  16 23.2911 1.24083   1
   2   0  16 53.2668 1.08351   1
   6   0   2 69.1914 2.11223  -2
   3   0  16 69.1914 2.11223   1
   4   0  16 9.64854 0.48899   1
   5   0  16 4.39917 0.35557   1
   6   0  16 9.76901 0.52707   1
  -2   1  24 38.2072 2.27918  -2
  -6   1  16 38.2072 2.27918   1
  -5   1  16 0.78967 0.22848   1
  -3   1  18 69.8991 1.23975  -2
  -4   1  16 69.8991 1.23975   1
  -3   1  16 65.6426 1.08891   1
  -2   1  16 23.8367 0.54567   1
  -1   1  16 103.747 1.31327   1
   0   1  16 335.596 3.30365   1
  -5   1   4 44.1964 1.06402  -2
   1   1  16 44.1964 1.06402   1
   2   1  16 8.79285 0.35441   1
   6   1   2 331.926 4.23638  -2
   3   1  16 331.926 4.23638   1
   4   1  16 24.0156 0.50406   1
   5   1  16 15.8551 0.42086   1
   6   1  16 1.37076 0.20080   1
  -2   2  24 5.51936 1.48409  -2
  -6   2  16 5.51936 1.48409   1
  -5   2  16 3.83236 0.28832   1
  -3   2  18 88.4487 1.23803  -2
  -4   2  16 88.4487 1.23803   1
  -3   2  16 3.19895 0.26164   1
  -2   2  16 66.8426 0.98664   1
  -1   2  16 12.8213 0.42249   1
   0   2  16 24.6054 0.60157   1
  -5   2   4 22.2322 0.74813  -2
   1   2  16 22.2322 0.74813   1
   2   2  16 110.001 1.38816   1
   6   2   2 71.2758 1.56401  -2
   3   2  16 71.2758 1.56401   1
   4   2  16 8.82180 0.36554   1
   5   2  16 7.03196 0.32145   1
   6   2  16 1.53842 0.19851   1
  -2   3  24 46.6983 2.37390  -2
  -6   3  16 46.6983 2.37390   1
  -5   3  16 32.5981 0.64019   1
  -3   3  18 13.3505 0.47244  -2
  -4   3  16 13.3505 0.47244   1
  -3   3  16 229.672 2.56808   1
  -2   3  16 8.50338 0.38686   1
  -1   3  16 65.2365 0.95263   1
   0   3  16 5.71504 0.35030   1
  -5   3   4 55.3039 1.06766  -2
   1   3  16 55.3039 1.06766   1
   2   3  16 202.126 2.44906   1
   6   3   2 29.8443 1.40115  -2
   3   3  16 29.8443 1.40115   1
   4   3  16 10.2147 0.38530   1
   5   3  16 7.60421 0.32303   1
   6   3  16 1.08510 0.21364   1
  -2   4  24 6.83599 0.94483  -2
  -6   4  16 6.83599 0.94483   1
  -5   4  16 2.19871 0.23223   1
  -3   4  18 181.363 2.37029  -2
  -4   4  16 181.363 2.37029   1
  -3   4  16 83.8653 1.31641   1
  -2   4  16 30.0760 0.59044   1
  -1   4  16 22.4635 0.54601   1
   0   4  16 37.8060 0.70424   1
  -5   4   4 1.05111 0.59645  -2
   1   4  16 1.05111 0.59645   1
   2   4  16 1.56506 0.29486   1
   6   4   2 8.75004 0.68591  -2
   3   4  16 8.75004 0.68591   1
   4   4  16 2.33266 0.24558   1
   5   4  16 11.1390 0.38220   1
  -6   5  16 50.0704 0.99022   1
  -5   5  16 -0.1636 0.21312   1
  -3   5  18 6.84226 0.55304  -2
  -4   5  16 6.84226 0.55304   1
  -3   5  16 31.5283 0.64681   1
  -2   5  16 4.97846 0.30292   1
  -1   5  16 74.5457 1.16094   1
   0   5  16 8.51696 0.42513   1
  -5   5   4 6.55864 0.79804  -2
   1   5  16 6.55864 0.79804   1
   2   5  16 122.645 1.77858   1
   6   5   2 206.547 4.06387  -2
   3   5  16 206.547 4.06387   1
   4   5  16 5.09871 0.36860   1
   5   5  16 6.54661 0.34321   1
  -5   6  16 3.86875 0.28249   1
  -3   6  18 1.07949 0.35671  -2
  -4   6  16 1.07949 0.35671   1
  -3   6  16 0.66703 0.23513   1
  -2   6  16 4.53786 0.31597   1
  -1   6  16 2.12482 0.27302   1
   0   6  16 7.56322 0.43266   1
  -5   6   4 32.2246 1.03706  -2
   1   6  16 32.2246 1.03706   1
   2   6  16 22.2344 0.80274   1
   6   6   2 12.8492 0.77945  -2
   3   6  16 12.8492 0.77945   1
   4   6  16 33.7400 1.00553   1
   5   6  16 14.7420 0.46714   1
  -5   7  16 51.3812 1.00386   1
  -3   7  18 1.61455 0.44441  -2
  -4   7  16 1.61455 0.44441   1
  -3   7  16 49.6940 0.83239   1
  -2   7  16 66.4984 1.26848   1
  -1   7  16 3.74770 0.29208   1
   0   7  16 55.9967 0.89996   1
  -5   7   4 4.96355 0.61689  -2
   1   7  16 4.96355 0.61689   1
   2   7  16 7.08321 0.42097   1
   6   7   2 14.2490 0.93792  -2
   3   7  16 14.2490 0.93792   1
   4   7  16 0.66397 0.34130   1
  -3   8  18 1.91802 0.31494  -2
  -4   8  16 1.91802 0.31494   1
  -3   8  16 57.6524 0.88438   1
  -2   8  16 2.66699 0.23250   1
  -1   8  16 18.3966 0.48921   1
   0   8  16 9.32880 0.37767   1
  -5   8   4 37.6973 0.88182  -2
   1   8  16 37.6973 0.88182   1
   2   8  16 28.6263 0.65404   1
   6   8   2 12.4585 0.93650  -2
   3   8  16 12.4585 0.93650   1
  -3   9  16 5.02163 0.28380   1
  -2   9  16 7.40878 0.32418   1
  -1   9  16 9.61866 0.37985   1
   0   9  16 26.6455 0.65779   1
  -5   9   4 11.4213 0.59032  -2
   1   9  16 11.4213 0.59032   1
   2   9  16 2.38800 0.21402   1
  -1  10  16 12.3538 0.37576   1
   0  10  16 0.34129 0.18807   1
  -5  10   4 5.05514 0.43950  -2
   1  10  16 5.05514 0.43950   1
  -6   0  17 -0.0624 0.31091   1
  -5   0  17 1.17519 0.30866   1
  -4   0  17 -0.0528 0.28889   1
  -3   0  17 0.02973 0.33620   1
  -2   0  17 -0.1809 0.32775   1
  -1   0  17 -0.3265 0.30520   1
  -5   0   7 0.35183 0.76498  -2
   0   0  17 0.35183 0.76498   1
   1   0  17 -0.5187 0.34149   1
   2   0  17 0.48448 0.33296   1
   3   0  17 -0.1642 0.40000   1
   4   0  17 -0.1107 0.29632   1
   7   0   7 0.26546 0.76503  -2
   5   0  17 0.26546 0.76503   1
   6   0  17 0.51341 0.27491   1
  -6   1  17 3.69685 0.30035   1
  -3   1  21 2.37910 1.76190  -2
  -5   1  17 2.37910 1.76190   1
  -4   1  17 37.9655 0.67121   1
  -3   1  17 0.03936 0.25311   1
  -2   1  17 9.44686 0.40521   1
  -1   1  17 0.10608 0.22034   1
  -5   1   7 14.1665 0.61541  -2
   0   1  17 14.1665 0.61541   1
   1   1  17 4.81454 0.32102   1
   2   1  17 103.674 1.29499   1
   3   1  17 14.7007 0.45064   1
   4   1  17 3.62111 0.25691   1
   7   1   7 37.1899 0.73779  -2
   5   1  17 37.1899 0.73779   1
   6   1  17 3.14354 0.33987   1
  -6   2  17 4.14842 0.28654   1
  -3   2  21 8.66663 1.12080  -2
  -5   2  17 8.66663 1.12080   1
  -4   2  17 115.858 1.44670   1
  -3   2  17 32.7864 0.63156   1
  -4   2  13 163.462 7.79735  -2
  -2   2  17 163.462 7.79735   1
  -1   2  17 1.22798 0.24443   1
  -5   2   7 29.1991 0.70399  -2
   0   2  17 29.1991 0.70399   1
   1   2  17 5.64993 0.36474   1
   2   2  17 11.8832 0.46169   1
   3   2  17 15.2116 0.44713   1
   4   2  17 15.6205 0.55533   1
   7   2   7 17.9390 0.51744  -2
   5   2  17 17.9390 0.51744   1
  -6   3  17 21.0220 0.53093   1
  -3   3  21 18.9184 1.75591  -2
  -5   3  17 18.9184 1.75591   1
  -4   3  17 121.985 1.54145   1
  -3   3  17 55.3607 1.01267   1
  -4   3  13 26.1671 2.70187  -2
  -2   3  17 26.1671 2.70187   1
  -1   3  17 4.50771 0.30340   1
  -5   3   7 6.73861 0.60838  -2
   0   3  17 6.73861 0.60838   1
   1   3  17 15.4216 0.51498   1
   2   3  17 79.2168 1.38898   1
   3   3  17 34.3841 0.72167   1
   4   3  17 1.02614 0.19665   1
   7   3   7 34.6512 0.68970  -2
   5   3  17 34.6512 0.68970   1
  -6   4  17 5.62155 0.28994   1
  -3   4  21 6.83333 1.47513  -2
  -5   4  17 6.83333 1.47513   1
  -4   4  17 143.321 2.03454   1
  -3   4  17 56.4840 0.87147   1
  -4   4  13 41.1337 2.99581  -2
  -2   4  17 41.1337 2.99581   1
  -1   4  17 2.09819 0.27637   1
  -5   4   7 34.3104 0.84828  -2
   0   4  17 34.3104 0.84828   1
   1   4  17 58.4960 1.15272   1
   2   4  17 34.4603 0.76350   1
   3   4  17 1.20787 0.25900   1
   4   4  17 10.6589 0.37993   1
   7   4   7 21.2585 0.63559  -2
   5   4  17 21.2585 0.63559   1
  -3   5  21 4.32147 1.65603  -2
  -5   5  17 4.32147 1.65603   1
  -4   5  17 7.43736 0.41061   1
  -3   5  17 1.03004 0.23495   1
  -4   5  13 9.69528 1.53490  -2
  -2   5  17 9.69528 1.53490   1
  -1   5  17 50.4723 0.86536   1
  -5   5   7 9.77710 0.75496  -2
   0   5  17 9.77710 0.75496   1
   1   5  17 4.25069 0.44842   1
   2   5  17 30.6959 0.80082   1
   3   5  17 62.8726 1.14893   1
   4   5  17 1.70381 0.27627   1
   7   5   7 33.3249 0.79635  -2
   5   5  17 33.3249 0.79635   1
  -3   6  21 6.74567 1.20036  -2
  -5   6  17 6.74567 1.20036   1
  -4   6  17 2.18278 0.26270   1
  -3   6  17 11.0787 0.40059   1
  -4   6  13 47.8827 1.65935  -2
  -2   6  17 47.8827 1.65935   1
  -1   6  17 -0.0973 0.25096   1
  -5   6   7 27.6967 0.73928  -2
   0   6  17 27.6967 0.73928   1
   1   6  17 46.1828 0.98712   1
   2   6  17 33.0331 0.88061   1
   3   6  17 0.88084 0.29304   1
   4   6  17 2.05399 0.36521   1
  -4   7  17 1.33813 0.24506   1
  -3   7  17 6.66762 0.32230   1
  -4   7  13 4.28547 0.91446  -2
  -2   7  17 4.28547 0.91446   1
  -1   7  17 15.4409 0.51783   1
  -5   7   7 -1.4093 1.12138  -2
   0   7  17 -1.4093 1.12138   1
   1   7  17 0.22980 0.26765   1
   2   7  17 1.46717 0.24840   1
   3   7  17 8.56460 0.39881   1
   4   7  17 3.14190 0.31883   1
  -4   8  17 3.57797 0.26850   1
  -3   8  17 13.7456 0.45196   1
  -4   8  13 26.9822 0.91873  -2
  -2   8  17 26.9822 0.91873   1
  -1   8  17 4.03708 0.26646   1
  -5   8   7 24.4634 0.67981  -2
   0   8  17 24.4634 0.67981   1
   1   8  17 12.9109 0.44142   1
   2   8  17 17.7886 0.50182   1
   3   8  17 2.10084 0.28595   1
  -4   9  13 38.2147 1.08915  -2
  -2   9  17 38.2147 1.08915   1
  -1   9  17 1.74998 0.20543   1
  -5   9   7 10.6020 0.51684  -2
   0   9  17 10.6020 0.51684   1
   1   9  17 0.09663 0.24108   1
   2   9  17 19.0984 0.43885   1
  -6   0  18 39.8487 1.22018   1
  -3   0  22 545.083 12.9463  -2
  -5   0  18 545.083 12.9463   1
  -4   0  18 6.29990 0.47813   1
  -4   0  16 25.1551 1.14155  -2
  -3   0  18 25.1551 1.14155   1
  -2   0  18 49.0215 1.28594   1
  -1   0  18 126.013 2.33373   1
   0   0  18 22.3756 0.99858   1
   1   0  18 80.1390 1.64498   1
  -6   0   2 783.140 13.1577  -2
   2   0  18 783.140 13.1577   1
   3   0  18 157.561 2.46308   1
   4   0  18 10.2058 0.49065   1
   5   0  18 6.33041 0.47470   1
  -6   1  18 24.9302 0.60816   1
  -3   1  22 41.7579 2.41846  -2
  -5   1  18 41.7579 2.41846   1
  -4   1  18 100.612 1.34095   1
  -4   1  16 29.6038 0.89480  -2
  -3   1  18 29.6038 0.89480   1
  -2   1  18 49.3650 0.83493   1
  -1   1  18 21.6622 0.51820   1
   0   1  18 25.8143 0.62983   1
   1   1  18 51.3197 0.85746   1
  -6   1   2 131.733 1.96991  -2
   2   1  18 131.733 1.96991   1
   3   1  18 2.31510 0.23810   1
   7   1   4 21.1510 1.51488  -2
   4   1  18 21.1510 1.51488   1
   5   1  18 11.7326 0.39253   1
  -6   2  18 2.51928 0.22911   1
  -3   2  22 113.769 3.18354  -2
  -5   2  18 113.769 3.18354   1
  -4   2  18 5.04433 0.29124   1
  -4   2  16 45.9794 0.82356  -2
  -3   2  18 45.9794 0.82356   1
  -2   2  18 51.0316 0.93658   1
  -1   2  18 34.8546 0.65527   1
   0   2  18 76.7181 1.13694   1
   1   2  18 46.5570 0.78706   1
  -6   2   2 220.518 3.35192  -2
   2   2  18 220.518 3.35192   1
   3   2  18 43.7364 0.75716   1
   7   2   4 39.3849 1.76650  -2
   4   2  18 39.3849 1.76650   1
   5   2  18 12.9960 0.37900   1
  -6   3  18 1.77811 0.28381   1
  -3   3  22 10.2589 1.50091  -2
  -5   3  18 10.2589 1.50091   1
  -4   3  18 6.06307 0.33103   1
  -4   3  16 4.92232 0.36110  -2
  -3   3  18 4.92232 0.36110   1
  -2   3  18 42.0794 0.75011   1
  -1   3  18 199.353 2.34384   1
   0   3  18 3.03718 0.29403   1
   1   3  18 2.12073 0.32876   1
  -6   3   2 4.13152 0.98969  -2
   2   3  18 4.13152 0.98969   1
   3   3  18 3.36599 0.29279   1
   7   3   4 16.6929 1.71378  -2
   4   3  18 16.6929 1.71378   1
   5   3  18 33.8321 0.64076   1
  -3   4  22 9.37153 1.02735  -2
  -5   4  18 9.37153 1.02735   1
  -4   4  18 48.4004 0.79105   1
  -4   4  16 69.9185 1.10000  -2
  -3   4  18 69.9185 1.10000   1
  -2   4  18 82.4712 1.09464   1
  -1   4  18 5.80877 0.36873   1
   0   4  18 10.0141 0.45966   1
   1   4  18 54.0024 1.09382   1
  -6   4   2 152.486 2.21538  -2
   2   4  18 152.486 2.21538   1
   3   4  18 43.5956 0.99539   1
   7   4   4 51.4045 1.94948  -2
   4   4  18 51.4045 1.94948   1
   5   4  18 24.4846 0.56548   1
  -3   5  22 6.26119 1.13633  -2
  -5   5  18 6.26119 1.13633   1
  -4   5  18 1.71127 0.24465   1
  -4   5  16 10.2880 0.59856  -2
  -3   5  18 10.2880 0.59856   1
  -2   5  18 29.5753 0.67952   1
  -1   5  18 83.9048 1.13592   1
   0   5  18 0.57391 0.27836   1
   1   5  18 7.90147 0.45436   1
  -6   5   2 8.57512 0.76854  -2
   2   5  18 8.57512 0.76854   1
   3   5  18 1.93154 0.31732   1
   7   5   4 21.7058 1.24846  -2
   4   5  18 21.7058 1.24846   1
  -5   6  18 5.69522 0.71982   1
  -4   6  18 7.36757 0.38218   1
  -4   6  16 5.72381 0.38258  -2
  -3   6  18 5.72381 0.38258   1
  -2   6  18 31.5429 0.74492   1
  -1   6  18 49.5622 0.84749   1
   0   6  18 32.7532 0.77033   1
   1   6  18 30.0529 0.82112   1
  -6   6   2 18.4696 0.79091  -2
   2   6  18 18.4696 0.79091   1
   3   6  18 4.21937 0.31091   1
   7   6   4 6.09837 1.30026  -2
   4   6  18 6.09837 1.30026   1
  -4   7  18 5.80872 0.37276   1
  -4   7  16 2.83238 0.34756  -2
  -3   7  18 2.83238 0.34756   1
  -2   7  18 11.4481 0.40970   1
  -1   7  18 25.2744 0.53017   1
   0   7  18 26.3576 0.64345   1
   1   7  18 2.48717 0.27473   1
  -6   7   2 19.1728 0.66058  -2
   2   7  18 19.1728 0.66058   1
   3   7  18 1.72952 0.28425   1
  -4   8  16 2.99463 0.39144  -2
  -3   8  18 2.99463 0.39144   1
  -2   8  18 0.85715 0.19851   1
  -1   8  18 2.63194 0.22902   1
   0   8  18 22.1435 0.56262   1
   1   8  18 16.8813 0.46629   1
  -6   8   2 10.3653 0.47738  -2
   2   8  18 10.3653 0.47738   1
  -2   9  18 6.43672 0.29365   1
  -1   9  18 6.91553 0.32439   1
   0   9  18 13.2133 0.45133   1
   1   9  18 -0.1462 0.18855   1
  -3   0  25 0.27015 0.52054  -2
  -6   0  19 0.27015 0.52054   1
  -5   0  19 0.75635 0.29334   1
  -4   0  19 0.02239 0.35681   1
  -3   0  19 -0.0566 0.32597   1
  -2   0  19 -0.2203 0.37485   1
  -1   0  19 -0.0112 0.35210   1
   0   0  19 0.19833 0.47023   1
  -6   0   5 0.29367 0.71579  -2
   1   0  19 0.29367 0.71579   1
   2   0  19 0.04821 0.36973   1
   3   0  19 0.63889 0.32910   1
   4   0  19 0.07523 0.25066   1
   5   0  19 0.27985 0.42935   1
  -3   1  25 15.5166 0.48783  -2
  -6   1  19 15.5166 0.48783   1
  -5   1  19 4.62811 0.30183   1
  -4   1  19 4.58058 0.39526   1
  -3   1  19 28.2211 0.63728   1
  -2   1  19 -0.0709 0.26124   1
  -1   1  19 15.9871 0.48201   1
   0   1  19 1.64537 0.31142   1
  -6   1   5 95.1226 1.45621  -2
   1   1  19 95.1226 1.45621   1
   2   1  19 46.6981 0.83440   1
   3   1  19 11.3881 0.47770   1
   4   1  19 0.90075 0.20352   1
   5   1  19 1.62112 0.25189   1
  -5   2  19 1.14011 0.20201   1
  -4   2  19 0.14040 0.21497   1
  -3   2  19 109.150 1.51280   1
  -2   2  19 5.33563 0.34052   1
  -1   2  19 21.5418 0.54039   1
   0   2  19 20.6612 0.64952   1
  -6   2   5 267.402 4.07009  -2
   1   2  19 267.402 4.07009   1
   2   2  19 13.5439 0.46620   1
   3   2  19 5.39180 0.33886   1
   4   2  19 32.1888 0.60660   1
   5   2  19 1.34903 0.24764   1
  -5   3  19 2.00130 0.21637   1
  -4   3  19 1.22412 1.01939  -2
  -4   3  19 1.22412 1.01939   1
  -3   3  19 10.4894 0.41932   1
  -2   3  19 0.97237 0.22455   1
  -1   3  19 22.5067 0.69331   1
   0   3  19 0.23443 0.29467   1
  -6   3   5 103.492 1.57156  -2
   1   3  19 103.492 1.57156   1
   2   3  19 173.318 2.26189   1
   3   3  19 3.16944 0.26976   1
   4   3  19 0.37164 0.19466   1
   5   3  19 -0.0379 0.25804   1
  -5   4  19 0.61396 0.20848   1
  -4   4  19 18.2257 1.08063  -2
  -4   4  19 18.2257 1.08063   1
  -3   4  19 5.13705 0.34850   1
  -2   4  19 2.67901 0.25765   1
  -5   4  11 -0.0552 2.24425  -2
  -1   4  19 -0.0552 2.24425   1
   0   4  19 2.09387 0.29082   1
  -6   4   5 53.8829 1.36224  -2
   1   4  19 53.8829 1.36224   1
   2   4  19 0.67236 0.33663   1
   3   4  19 3.50037 0.27050   1
   4   4  19 7.52056 0.36957   1
  -5   5  19 1.41608 0.20596   1
  -4   5  19 21.6890 1.74231  -2
  -4   5  19 21.6890 1.74231   1
  -3   5  19 0.44696 0.22016   1
  -2   5  19 30.8495 0.72245   1
  -5   5  11 64.1767 3.09196  -2
  -1   5  19 64.1767 3.09196   1
   0   5  19 12.4621 0.57816   1
  -6   5   5 4.15221 0.92412  -2
   1   5  19 4.15221 0.92412   1
   2   5  19 12.1226 0.56580   1
   3   5  19 4.11012 0.35431   1
   4   5  19 20.2461 0.68613   1
  -4   6  19 0.18594 0.26313   1
  -3   6  19 32.3569 0.64413   1
  -2   6  19 8.65084 0.38542   1
  -5   6  11 6.32890 1.60358  -2
  -1   6  19 6.32890 1.60358   1
   0   6  19 0.37397 0.28134   1
  -6   6   5 37.9572 0.86219  -2
   1   6  19 37.9572 0.86219   1
   2   6  19 0.61677 0.24653   1
   3   6  19 18.0636 0.50195   1
  -3   7  19 17.1926 0.47636   1
  -2   7  19 4.69442 0.29394   1
  -5   7  11 1.37160 0.93854  -2
  -1   7  19 1.37160 0.93854   1
   0   7  19 17.0817 0.50211   1
  -6   7   5 17.3978 0.67646  -2
   1   7  19 17.3978 0.67646   1
   2   7  19 8.79216 0.39488   1
   3   7  19 12.4748 0.47800   1
  -2   8  19 1.72021 0.20328   1
  -5   8  11 2.36760 0.83195  -2
  -1   8  19 2.36760 0.83195   1
   0   8  19 21.2124 0.54117   1
  -6   8   5 2.43711 0.40702  -2
   1   8  19 2.43711 0.40702   1
   2   8  19 1.74552 0.22548   1
  -5   0  20 87.0182 2.29193   1
  -4   0  20 0.07257 1.16339  -2
  -4   0  20 0.07257 1.16339   1
  -3   0  20 24.2213 0.85129   1
  -5   0  14 3.44809 0.53347  -2
  -2   0  20 3.44809 0.53347   1
  -1   0  20 212.010 4.23925   1
   0   0  20 114.333 2.53323   1
   1   0  20 231.625 3.91864   1
   2   0  20 2.95341 0.42922   1
   7   0   0 31.8609 1.11711  -2
   3   0  20 31.8609 1.11711   1
   4   0  20 1.07031 0.27985   1
   5   0  20 15.7027 0.77259   1
  -5   1  20 -0.0062 0.20060   1
  -4   1  20 2.07350 1.46251  -2
  -4   1  20 2.07350 1.46251   1
  -3   1  20 0.57804 0.23083   1
  -5   1  14 20.7295 0.56268  -2
  -2   1  20 20.7295 0.56268   1
  -1   1  20 37.0400 0.72113   1
   0   1  20 129.824 1.98333   1
   1   1  20 17.8130 0.58865   1
   2   1  20 0.47872 0.26357   1
   7   1   0 9.04100 0.59428  -2
   3   1  20 9.04100 0.59428   1
   4   1  20 1.43089 0.20530   1
   5   1  20 2.07935 0.28826   1
  -5   2  20 11.8150 0.42956   1
  -4   2  20 15.2930 1.69066  -2
  -4   2  20 15.2930 1.69066   1
  -3   2  20 5.94219 0.33848   1
  -5   2  14 23.1952 0.60008  -2
  -2   2  20 23.1952 0.60008   1
  -1   2  20 2.53678 0.27309   1
   0   2  20 32.4922 0.76356   1
   1   2  20 51.4757 0.94524   1
   2   2  20 8.39443 0.47277   1
   7   2   0 7.45962 0.63271  -2
   3   2  20 7.45962 0.63271   1
   4   2  20 12.0199 0.38338   1
  -5   3  20 11.4165 0.41785   1
  -4   3  20 0.85022 1.36162  -2
  -4   3  20 0.85022 1.36162   1
  -3   3  20 2.56004 0.24496   1
  -5   3  14 2.63190 0.37546  -2
  -2   3  20 2.63190 0.37546   1
  -1   3  20 58.9208 0.96031   1
   0   3  20 29.5344 0.73605   1
   1   3  20 6.00189 0.43235   1
   2   3  20 0.10993 0.29588   1
   7   3   0 80.8104 1.62092  -2
   3   3  20 80.8104 1.62092   1
   4   3  20 -0.1057 0.19136   1
  -5   4  20 28.9975 0.67885   1
  -4   4  20 14.7336 1.53473  -2
  -4   4  20 14.7336 1.53473   1
  -3   4  20 37.1834 0.67594   1
  -5   4  14 28.7004 0.99112  -2
  -2   4  20 28.7004 0.99112   1
  -1   4  20 62.8788 1.03247   1
   0   4  20 22.4104 0.67083   1
   1   4  20 32.6610 0.80322   1
   2   4  20 0.30726 0.29511   1
   7   4   0 15.2644 0.66244  -2
   3   4  20 15.2644 0.66244   1
   4   4  20 47.2489 0.92635   1
  -4   5  20 3.95625 1.42024  -2
  -4   5  20 3.95625 1.42024   1
  -3   5  20 1.42870 0.24185   1
  -5   5  14 23.5228 0.52259  -2
  -2   5  20 23.5228 0.52259   1
  -1   5  20 16.2173 0.51520   1
   0   5  20 -0.1445 0.38804   1
   1   5  20 0.53450 0.26268   1
   2   5  20 17.2963 0.49210   1
   7   5   0 9.82432 0.95281  -2
   3   5  20 9.82432 0.95281   1
   4   5  20 50.7693 1.19938   1
  -4   6  20 6.72838 0.95326  -2
  -4   6  20 6.72838 0.95326   1
  -3   6  20 0.11877 0.20889   1
  -5   6  14 2.81315 0.39015  -2
  -2   6  20 2.81315 0.39015   1
  -1   6  20 70.7541 0.99886   1
   0   6  20 28.8749 0.64093   1
   1   6  20 10.5448 0.45622   1
   2   6  20 0.20875 0.22577   1
   7   6   0 27.6376 1.49067  -2
   3   6  20 27.6376 1.49067   1
  -3   7  20 5.79821 0.43418   1
  -5   7  14 62.5902 1.10707  -2
  -2   7  20 62.5902 1.10707   1
  -1   7  20 54.2624 0.80500   1
   0   7  20 24.7611 0.56620   1
   1   7  20 4.64156 0.28531   1
   2   7  20 1.94180 0.22424   1
  -5   8  14 2.58050 0.48834  -2
  -2   8  20 2.58050 0.48834   1
  -1   8  20 1.32664 0.22239   1
   0   8  20 32.3066 0.65699   1
   1   8  20 6.73514 0.31593   1
  -4   0  23 0.39379 0.49557  -2
  -5   0  21 0.39379 0.49557   1
  -4   0  21 0.40214 0.23766   1
  -3   0  21 -0.2436 0.34026   1
  -2   0  21 -0.0825 0.34338   1
  -1   0  21 0.23120 0.38428   1
   0   0  21 -0.1779 0.46443   1
   1   0  21 0.82432 0.48183   1
  -7   0   3 -0.6738 1.08028  -2
   2   0  21 -0.6738 1.08028   1
   3   0  21 -0.5146 0.30602   1
   4   0  21 0.14099 0.31687   1
  -4   1  23 4.73442 0.42020  -2
  -5   1  21 4.73442 0.42020   1
  -4   1  21 0.46826 0.17611   1
  -3   1  21 0.80691 0.21506   1
  -2   1  21 12.4686 0.47770   1
  -1   1  21 4.62604 0.34658   1
   0   1  21 4.02310 0.40251   1
   1   1  21 50.9310 1.03419   1
  -7   1   3 8.39655 0.92980  -2
   2   1  21 8.39655 0.92980   1
   3   1  21 0.71916 0.22654   1
   4   1  21 12.3096 0.40611   1
  -4   2  23 22.7529 0.60267  -2
  -5   2  21 22.7529 0.60267   1
  -4   2  21 9.83480 0.32424   1
  -5   2  17 5.00254 1.05923  -2
  -3   2  21 5.00254 1.05923   1
  -2   2  21 58.7717 0.97296   1
  -1   2  21 1.40823 0.29012   1
   0   2  21 87.0455 1.34729   1
   1   2  21 36.2966 0.88652   1
  -7   2   3 95.2795 2.19863  -2
   2   2  21 95.2795 2.19863   1
   3   2  21 33.8469 0.68785   1
   4   2  21 11.9757 0.38087   1
  -4   3  23 4.57166 0.39667  -2
  -5   3  21 4.57166 0.39667   1
  -4   3  21 3.09296 0.24630   1
  -5   3  17 6.40540 1.15092  -2
  -3   3  21 6.40540 1.15092   1
  -2   3  21 -0.0425 0.29438   1
  -1   3  21 32.9041 0.68770   1
  -6   3   9 48.8431 2.69459  -2
   0   3  21 48.8431 2.69459   1
   1   3  21 47.7089 0.95320   1
  -7   3   3 7.22026 0.61250  -2
   2   3  21 7.22026 0.61250   1
   3   3  21 0.61071 0.23481   1
   4   3  21 0.36924 0.25001   1
  -4   4  21 1.77395 0.24656   1
  -5   4  17 4.24441 1.30597  -2
  -3   4  21 4.24441 1.30597   1
  -2   4  21 5.31825 0.29362   1
  -1   4  21 5.21720 0.31018   1
   0   4  21 2.11777 0.33566   1
   1   4  21 40.5483 0.78349   1
  -7   4   3 20.9398 0.88940  -2
   2   4  21 20.9398 0.88940   1
   3   4  21 1.06344 0.26092   1
  -4   5  21 5.94580 0.36763   1
  -5   5  17 1.24237 0.89499  -2
  -3   5  21 1.24237 0.89499   1
  -2   5  21 9.66842 0.38082   1
  -1   5  21 15.3877 0.50259   1
  -6   5   9 0.34467 0.80265  -2
   0   5  21 0.34467 0.80265   1
   1   5  21 16.0382 0.56358   1
  -7   5   3 4.84239 0.85133  -2
   2   5  21 4.84239 0.85133   1
   3   5  21 -0.1307 0.26757   1
  -3   6  21 4.18139 0.35213   1
  -2   6  21 4.12990 0.26480   1
  -1   6  21 0.79265 0.23141   1
  -6   6   9 7.50880 0.75398  -2
   0   6  21 7.50880 0.75398   1
   1   6  21 4.01306 0.30710   1
  -7   6   3 5.24882 0.53253  -2
   2   6  21 5.24882 0.53253   1
  -2   7  21 13.6415 0.40482   1
  -1   7  21 1.72266 0.22605   1
  -6   7   9 3.53704 0.76350  -2
   0   7  21 3.53704 0.76350   1
   1   7  21 0.63093 0.19600   1
  -4   0  22 17.5051 0.54119   1
  -5   0  18 77.7757 3.33462  -2
  -3   0  22 77.7757 3.33462   1
  -2   0  22 26.3144 1.35376   1
  -6   0  12 25.0843 1.20297  -2
  -1   0  22 25.0843 1.20297   1
   0   0  22 -0.1831 0.44615   1
   1   0  22 83.5791 2.47205   1
   2   0  22 0.27738 0.36258   1
   3   0  22 97.9971 2.04170   1
   4   0  22 0.79875 0.59189   1
  -4   1  22 10.9722 0.31608   1
  -5   1  18 46.0355 2.31634  -2
  -3   1  22 46.0355 2.31634   1
  -2   1  22 118.077 1.74714   1
  -6   1  12 13.9065 1.13799  -2
  -1   1  22 13.9065 1.13799   1
   0   1  22 0.37957 0.37540   1
   1   1  22 58.6727 1.12405   1
   2   1  22 0.16325 0.26704   1
   3   1  22 10.6127 0.44354   1
   4   1  22 47.9244 0.84638   1
  -4   2  22 3.86348 0.21082   1
  -3   2  22 23.4769 0.50504   1
  -2   2  22 10.0746 0.36337   1
  -6   2  12 6.00385 1.07864  -2
  -1   2  22 6.00385 1.07864   1
   0   2  22 9.25832 0.53575   1
   1   2  22 2.39838 0.29976   1
   2   2  22 2.58696 0.29673   1
   3   2  22 5.18371 0.36918   1
   4   2  22 27.9180 0.73055   1
  -4   3  22 28.9807 0.58506   1
  -3   3  22 2.73019 0.23516   1
  -2   3  22 14.5479 0.45313   1
  -6   3  12 14.0984 0.48842  -2
  -1   3  22 14.0984 0.48842   1
   0   3  22 11.0862 0.45631   1
   1   3  22 1.19513 0.29843   1
   2   3  22 4.05426 0.35789   1
   3   3  22 0.35449 0.24914   1
  -4   4  22 2.61391 0.21688   1
  -3   4  22 3.95859 0.30112   1
  -2   4  22 58.6958 0.92549   1
  -6   4  12 3.21218 0.42044  -2
  -1   4  22 3.21218 0.42044   1
   0   4  22 0.33474 0.27126   1
   1   4  22 0.60238 0.29366   1
   2   4  22 16.6046 0.54350   1
   3   4  22 24.8777 0.60917   1
  -5   5  18 6.35507 1.32900  -2
  -3   5  22 6.35507 1.32900   1
  -2   5  22 2.54065 0.24405   1
  -6   5  12 0.56264 0.39563  -2
  -1   5  22 0.56264 0.39563   1
   0   5  22 22.2380 0.54585   1
   1   5  22 -0.0037 0.23865   1
   2   5  22 2.37539 0.25556   1
  -2   6  22 11.9926 0.39980   1
  -6   6  12 42.8433 0.84420  -2
  -1   6  22 42.8433 0.84420   1
   0   6  22 6.25338 0.34153   1
   1   6  22 1.35301 0.23247   1
   2   6  22 1.62240 0.21705   1
  -6   7  12 9.78015 0.56460  -2
  -1   7  22 9.78015 0.56460   1
   0   7  22 4.25528 0.27411   1
  -5   0  21 -0.3173 0.43125  -2
  -4   0  23 -0.3173 0.43125   1
  -3   0  23 0.23975 0.30463   1
  -2   0  23 -0.0363 0.33423   1
  -1   0  23 0.33642 0.35737   1
   0   0  23 -0.1363 0.35968   1
  -7   0   7 3.57072 2.37111  -2
   1   0  23 3.57072 2.37111   1
   2   0  23 -0.0811 0.37217   1
  -8   0   1 0.55101 0.83974  -2
   3   0  23 0.55101 0.83974   1
  -5   1  21 9.77679 0.32443  -2
  -4   1  23 9.77679 0.32443   1
  -3   1  23 3.27239 0.21849   1
  -2   1  23 4.00520 0.29649   1
  -1   1  23 1.05512 0.27374   1
   0   1  23 5.39812 0.33446   1
   1   1  23 13.2437 0.51297   1
   2   1  23 0.01619 0.27199   1
  -8   1   1 3.88588 0.52950  -2
   3   1  23 3.88588 0.52950   1
  -5   2  21 7.49748 0.44068  -2
  -4   2  23 7.49748 0.44068   1
  -3   2  23 1.19270 0.18880   1
  -6   2  15 65.8375 3.15165  -2
  -2   2  23 65.8375 3.15165   1
  -1   2  23 11.5713 0.47857   1
   0   2  23 21.4878 0.60768   1
  -7   2   7 36.0413 2.01103  -2
   1   2  23 36.0413 2.01103   1
   2   2  23 0.09680 0.35863   1
  -8   2   1 30.5557 0.86378  -2
   3   2  23 30.5557 0.86378   1
  -5   3  21 13.6782 0.61113  -2
  -4   3  23 13.6782 0.61113   1
  -3   3  23 1.27122 0.20084   1
  -2   3  23 24.1771 0.55610   1
  -1   3  23 10.2105 0.48956   1
   0   3  23 0.44132 0.26726   1
  -7   3   7 38.5513 1.42575  -2
   1   3  23 38.5513 1.42575   1
   2   3  23 2.30214 0.30343   1
  -8   3   1 4.03487 0.82370  -2
   3   3  23 4.03487 0.82370   1
  -3   4  23 2.65306 0.27118   1
  -2   4  23 38.4554 0.67797   1
  -1   4  23 0.82413 0.25822   1
   0   4  23 1.73310 0.29166   1
  -7   4   7 2.39176 1.05712  -2
   1   4  23 2.39176 1.05712   1
   2   4  23 0.82730 0.23973   1
  -2   5  23 3.31801 0.24905   1
  -1   5  23 2.21242 0.24884   1
   0   5  23 10.2461 0.42046   1
   1   5  23 2.37144 0.25712   1
   2   5  23 -0.0913 0.21899   1
  -1   6  23 16.1448 0.48836   1
   0   6  23 2.38636 0.25678   1
   1   6  23 18.2497 1.00150   1
  -3   0  24 50.3262 1.02929   1
  -2   0  24 33.0008 1.13775   1
  -1   0  24 27.8371 0.96135   1
  -7   0  10 22.0581 0.85678  -2
   0   0  24 22.0581 0.85678   1
   1   0  24 40.6208 1.12054   1
   2   0  24 6.69991 0.55757   1
   3   0  24 0.73573 0.38393   1
  -3   1  24 29.2187 0.54015   1
  -6   1  16 44.0876 2.24995  -2
  -2   1  24 44.0876 2.24995   1
  -1   1  24 30.2278 0.68355   1
  -7   1  10 36.9043 0.77026  -2
   0   1  24 36.9043 0.77026   1
   1   1  24 7.02519 0.38348   1
   2   1  24 77.9261 1.47422   1
   3   1  24 0.03451 0.59983   1
  -3   2  24 0.37366 0.21237   1
  -2   2  24 17.6020 0.53087   1
  -1   2  24 6.86776 0.39192   1
  -7   2  10 17.9646 0.55650  -2
   0   2  24 17.9646 0.55650   1
   1   2  24 2.26590 0.26437   1
   2   2  24 15.5152 0.56086   1
  -3   3  24 0.51316 0.19335   1
  -2   3  24 10.4646 0.43689   1
  -1   3  24 7.30060 0.38921   1
  -7   3  10 4.19985 0.42280  -2
   0   3  24 4.19985 0.42280   1
   1   3  24 24.4947 0.66794   1
   2   3  24 1.03395 0.24172   1
  -2   4  24 18.3809 0.57621   1
  -1   4  24 22.8668 0.64519   1
  -7   4  10 38.5094 0.82186  -2
   0   4  24 38.5094 0.82186   1
   1   4  24 9.82495 0.45767   1
  -1   5  24 1.68613 0.24049   1
  -7   5  10 8.52629 0.44763  -2
   0   5  24 8.52629 0.44763   1
  -6   0  19 0.39100 0.46774  -2
  -3   0  25 0.39100 0.46774   1
  -2   0  25 0.73267 0.36136   1
  -1   0  25 0.20420 0.32440   1
   0   0  25 0.37337 0.31469   1
   1   0  25 0.07671 0.32203   1
   2   0  25 -0.0080 0.35805   1
  -6   1  19 17.4870 0.55698  -2
  -3   1  25 17.4870 0.55698   1
  -2   1  25 5.61042 0.33366   1
  -1   1  25 4.20893 0.28189   1
   0   1  25 18.4558 0.50688   1
   1   1  25 1.13365 0.23219   1
   2   1  25 0.16858 0.25770   1
  -2   2  25 4.06169 0.27773   1
  -1   2  25 3.35636 0.25055   1
   0   2  25 4.14617 0.27381   1
   1   2  25 0.49316 0.25019   1
  -2   3  25 3.36389 0.31281   1
  -1   3  25 43.8059 0.85745   1
   0   3  25 2.37722 0.25351   1
   1   3  25 0.97932 0.28079   1
  -1   4  25 13.5500 0.48627   1
   0   4  25 1.24443 0.22924   1
  -2   0  26 34.6023 1.13259   1
  -1   0  26 9.97595 0.54329   1
   0   0  26 3.67898 0.34614   1
   1   0  26 2.17931 0.41452   1
  -1   1  26 31.0104 0.58578   1
   0   1  26 1.92305 0.28768   1
  -1   2  26 9.09165 0.39415   1
   0   2  26 9.25180 0.39653   1
   0   0   0    0.00    0.00   0
;
_shelx_hkl_checksum   33393
